# Supplementary material for: Deteriorated sleep quality and influencing factors among undergraduates in northern Guizhou, China
Source: PeerJ. 2022 Aug 24;10:e13833. doi: 10.7717/peerj.13833 (PMC9419714; doi:10.7717/peerj.13833)
Supplement: Supplemental Information 1 [file peerj-10-13833-s001.xlsx]

## Sheet: supplymentary file 1
NO.	gender	age	height	weight	BMI	grade	major : 1non-medical,2 medical	bedtime	compute bedtime	whether sleep before 12 clock at midnight 1 yes 2 no	sleep time	the second item score	get up time	time in bed	sleep time every night	component C score	rate of sleep	component D score	difficult to sleep	item 5a score	item 2 and 5a score	component B score	easy wake up at night and early wake up	go to toilet at night	disturbance in respiration	Coughing or snoring loudly	feel cold	feel hot	have a nightmare	pain	other factors influence sleep	item from 5b to j score	component E score	sleep quality	component A score	Use hypnotic drugs	component F score	feel sleepy	Lack of energy	item 8 and 9 score	component G score	smoke	drinking	coffee intake before sleep	night snack intake habits	skipping breakfast	physical condition	time spent on mobile phone	monthly expenses of using mobile phones
2	1	19	170	65	22.4913	1	1	1	25	2	30	1	9	8	8	0	1	0	1	0	1	1	1	1	1	1	2	1	1	1	1	1	1	1	0	1	0	1	1	0	0	1	1	1	1	1	1	4	1
2	1	20	173	53	17.7086	2	2	23	23	1	30	1	7.5	8.5	8	0	0.941176	0	3	2	3	2	2	3	2	2	4	3	2	2	1	12	2	2	1	1	0	2	2	2	1	1	2	1	1	2	2	2	2
3	1	20	170	63	21.7993	2	2	23.5	23.5	1	20	1	8.17	8.67	8	0	0.922722	0	2	1	2	1	1	1	1	1	1	1	2	1	1	1	1	2	1	1	0	4	2	4	2	1	2	1	2	1	1	2	1
3	1	19	175	53	17.3061	1	1	24	24	1	30	1	8	8	7	1	0.875	0	1	0	1	1	1	1	1	1	1	1	1	1	1	0	0	1	0	1	0	1	1	0	0	1	1	1	1	1	1	1	1
4	1	18	173	53	17.7086	1	1	24	24	1	5	0	9	9	9	0	1	0	2	1	1	1	1	1	1	1	2	1	1	1	3	3	1	1	0	1	0	1	1	0	0	1	1	1	1	1	1	1	1
5	1	19	160	50	19.5312	1	1	24	24	1	30	1	8	8	7	1	0.875	0	2	1	2	1	2	1	1	1	1	1	1	1	1	1	1	2	1	1	0	2	2	2	1	1	1	1	1	1	1	1	1
6	1	18	170	50	17.301	1	1	24	24	1	20	1	8	8	8	0	1	0	3	2	3	2	3	3	2	2	2	2	2	2	1	10	2	3	2	1	0	3	3	4	2	1	1	1	1	1	2	3	1
7	1	18	176	69	22.2753	2	2	2	26	2	180	3	12	10	9	0	0.9	0	1	0	3	2	1	1	1	1	4	4	1	1	1	6	1	2	1	1	0	4	3	5	3	1	2	2	3	2	3	4	2
7	1	20	157	60	24.3418	1	1	23	23	1	5	0	6.5	7.5	7	1	0.933333	0	3	2	2	1	3	1	2	1	3	3	2	2	1	9	1	1	0	1	0	2	3	3	2	1	2	1	2	2	1	3	2
10	1	18	172	62	20.9573	1	1	24	24	1	10	0	7	7	7	1	1	0	1	0	0	0	1	3	1	1	1	1	1	1	1	2	1	1	0	1	0	1	1	0	0	1	1	1	2	2	1	2	2
11	1	19	156	52	21.3675	1	1	24	24	1	30	1	7	7	7	1	1	0	2	1	2	1	2	1	3	1	4	1	2	3	2	10	2	2	1	1	0	4	3	5	3	1	1	1	2	1	2	4	2
15	1	18	175	63	20.5714	2	2	24	24	1	5	0	8	8	8	0	1	0	1	0	0	0	1	1	1	1	4	1	1	1	1	3	1	1	0	1	0	1	1	0	0	1	2	1	3	3	1	3	2
16	1	20	180	75	23.1481	2	2	24	24	1	30	1	8	8	6	2	0.75	2	3	2	3	2	4	1	1	4	4	1	1	3	3	13	2	3	2	1	0	1	2	1	1	1	2	1	3	3	1	4	1
17	1	19	157	54	21.9076	2	2	2	26	2	180	3	8	6	6	2	1	0	4	3	6	3	1	3	1	1	1	1	1	1	1	2	1	4	3	1	0	2	4	4	2	1	1	1	2	1	2	4	2
18	1	20	175	65	21.2245	2	2	22	22	1	60	3	8	10	8	0	0.8	1	1	0	3	2	1	1	1	1	3	1	1	1	1	2	1	1	0	1	0	1	2	1	1	1	2	1	2	2	1	4	2
22	1	20	180	57	17.5926	2	2	22	22	1	100	3	7.5	9.5	8	0	0.842105	1	1	0	3	2	1	1	1	1	1	1	1	1	4	3	1	1	0	1	0	1	1	0	0	1	1	1	1	1	1	2	1
22	1	20	176	57	18.4013	1	1	23.5	23.5	1	10	0	8.17	8.67	8	0	0.922722	0	2	1	1	1	2	1	1	1	2	2	1	1	1	3	1	1	0	1	0	2	2	2	1	1	2	1	1	2	1	3	2
23	1	22	175	54	17.6327	2	2	23	23	1	5	0	7.5	8.5	7	1	0.823529	1	1	0	0	0	1	3	1	2	1	1	1	1	1	3	1	1	0	1	0	1	1	0	0	1	1	1	1	2	1	2	1
24	1	17	162	55	20.9572	1	1	24	24	1	20	1	7.67	7.67	7	1	0.912647	0	1	0	1	1	1	2	1	2	4	2	2	1	1	7	1	2	1	1	0	1	1	0	0	1	1	1	1	1	1	4	1
25	1	20	175	49	16	2	2	23	23	1	15	0	8	9	8	0	0.888889	0	1	0	0	0	1	1	1	2	1	1	1	1	1	1	1	1	0	1	0	1	1	0	0	1	2	1	2	3	1	3	1
25	1	20	174	80	26.4236	1	1	24	24	1	30	1	8	8	7	1	0.875	0	1	0	1	1	1	1	1	3	1	1	1	1	1	2	1	2	1	1	0	3	2	3	2	1	2	1	1	1	2	3	1
26	1	20	168	85	30.1162	2	2	23	23	1	10	0	7.67	8.67	8	0	0.922722	0	1	0	0	0	1	1	1	2	1	1	1	1	1	1	1	2	1	1	0	2	1	1	1	1	2	1	1	3	2	3	1
27	1	20	169	58	20.3074	1	1	24	24	1	30	1	8	8	7	1	0.875	0	2	1	2	1	1	1	1	1	1	1	1	1	1	0	0	1	0	1	0	1	1	0	0	1	1	1	1	1	1	4	1
28	1	20	178	77	24.3025	1	1	1	25	2	80	3	12	11	8	0	0.727273	2	4	3	6	3	3	2	1	1	4	1	1	1	1	6	1	3	2	1	0	3	4	5	3	2	2	1	3	2	2	4	1
29	1	19	169	57	19.9573	1	2	24	24	1	20	1	7	7	7	1	1	0	1	0	1	1	2	1	1	1	1	1	1	1	2	2	1	1	0	1	0	2	2	2	1	1	2	1	2	2	2	3	2
30	1	18	176	51	16.4644	1	2	24	24	1	5	0	8	8	7	1	0.875	0	1	0	0	0	1	1	1	1	1	1	1	1	2	1	1	2	1	1	0	3	2	3	2	1	2	1	2	2	2	3	2
31	1	20	175	62	20.2449	2	2	24	24	1	10	0	7.83	7.83	7	1	0.893997	0	1	0	0	0	1	2	1	1	1	1	2	2	1	3	1	1	0	1	0	3	2	3	2	1	2	2	2	3	1	4	1
31	1	20	168	58	20.5499	1	2	24	24	1	30	1	8	8	7	1	0.875	0	1	0	1	1	1	2	2	1	1	1	1	1	1	2	1	2	1	1	0	2	2	2	1	3	2	1	3	2	2	4	2
32	1	20	167	52	18.6453	2	2	23	23	1	120	3	8	9	6	2	0.666667	2	2	1	4	2	1	1	1	2	2	1	1	1	1	2	1	2	1	1	0	3	2	3	2	1	2	1	2	3	1	2	1
34	1	20	160	52	20.3125	1	2	24	24	1	30	1	7.5	7.5	7	1	0.933333	0	2	1	2	1	1	1	1	1	1	2	2	1	1	2	1	2	1	1	0	3	2	3	2	1	1	1	3	2	1	3	2
35	1	17	170	70	24.2215	1	2	24	24	1	20	1	7.5	7.5	7	1	0.933333	0	1	0	1	1	1	1	1	1	1	2	2	1	1	2	1	2	1	1	0	2	2	2	1	1	2	1	1	2	1	2	1
36	1	20	169	65	22.7583	2	2	23	23	1	30	1	7.5	8.5	7	1	0.823529	1	1	0	1	1	2	2	1	1	4	1	1	1	1	5	1	2	1	1	0	3	2	3	2	1	1	1	2	2	2	4	1
36	1	19	168	54	19.1327	1	2	23	23	1	20	1	7.5	8.5	8	0	0.941176	0	1	0	1	1	1	2	1	1	2	1	1	1	1	2	1	2	1	1	0	3	2	3	2	1	2	1	2	1	2	2	1
37	1	20	160	52	20.3125	2	2	1	25	2	10	0	8	7	7	1	1	0	1	0	0	0	1	1	1	2	1	1	1	1	1	1	1	2	1	1	0	2	1	1	1	1	1	1	3	2	2	4	1
37	1	18	170	70	24.2215	1	2	23	23	1	20	1	7.5	8.5	8	0	0.941176	0	1	0	1	1	1	1	1	1	1	1	1	1	1	0	0	2	1	1	0	1	2	1	1	1	2	1	2	1	2	3	1
40	1	20	176	62	20.0155	2	2	24	24	1	30	1	7.5	7.5	7	1	0.933333	0	3	2	3	2	2	2	1	1	1	1	1	1	1	2	1	2	1	1	0	1	1	0	0	1	1	1	2	2	2	3	1
41	1	19	170	49	16.955	2	2	24	24	1	30	1	7.75	7.75	7	1	0.903226	0	2	1	2	1	1	1	1	1	1	1	1	1	1	0	0	2	1	1	0	1	2	1	1	1	2	1	2	1	2	2	1
43	1	20	175	55	17.9592	2	2	1	25	2	60	3	8	7	7	1	1	0	3	2	5	3	2	4	1	1	4	1	4	2	1	11	2	3	2	1	0	3	2	3	2	1	1	1	1	2	2	4	1
44	1	19	155	62	25.8065	2	2	24	24	1	5	0	8	8	8	0	1	0	2	1	1	1	3	1	4	3	1	1	1	1	1	7	1	2	1	1	0	2	1	1	1	1	2	1	2	2	2	4	1
48	1	18	170	60	20.7612	1	1	23	23	1	20	1	8	9	8	0	0.888889	0	1	0	1	1	1	1	1	1	1	1	1	1	4	3	1	2	1	1	0	1	2	1	1	1	1	1	1	3	1	3	2
48	1	20	162	50	19.052	2	2	23.5	23.5	1	15	0	7.5	8	7	1	0.875	0	1	0	0	0	1	1	2	1	4	1	1	1	1	4	1	2	1	1	0	1	1	0	0	1	2	1	2	2	2	4	1
51	1	19	170	53	18.3391	1	1	24	24	1	3	0	7	7	7	1	1	0	1	0	0	0	1	2	1	1	1	1	1	1	1	1	1	1	0	1	0	2	2	2	1	1	2	1	2	2	2	3	1
52	1	20	168	55	19.487	2	2	23.5	23.5	1	20	1	7.83	8.33	7	1	0.840336	1	2	1	2	1	1	2	1	1	4	1	1	1	2	5	1	2	1	1	0	3	2	3	2	1	2	1	2	2	2	2	1
53	1	20	178	70	22.0932	2	2	24	24	1	30	1	8	8	7	1	0.875	0	4	3	4	2	1	1	1	1	4	1	1	1	1	3	1	2	1	1	0	1	1	0	0	2	2	1	1	2	1	4	2
55	1	20	164	60	22.3081	2	2	24	24	1	10	0	7	7	7	1	1	0	2	1	1	1	2	2	1	2	2	2	3	1	2	8	1	2	1	1	0	2	3	3	2	1	1	1	3	2	2	3	1
58	1	20	170	60	20.7612	2	2	23	23	1	30	1	7	8	7.5	0	0.9375	0	2	1	2	1	1	1	1	1	1	1	1	1	1	0	0	1	0	1	0	1	1	0	0	1	1	1	3	2	2	2	1
59	1	19	178	61	19.2526	2	2	24	24	1	30	1	7.75	7.75	6	2	0.774194	1	3	2	3	2	2	1	1	3	2	1	1	2	1	5	1	1	0	1	0	1	1	0	0	1	1	1	2	3	2	3	2
60	1	19	170	53	18.3391	2	2	24	24	1	5	0	7.5	7.5	7.5	0	1	0	1	0	0	0	1	1	1	1	4	1	2	1	4	7	1	2	1	1	0	3	2	3	2	1	2	1	2	2	1	4	2
60	1	19	169	52	18.2066	1	1	24	24	1	10	0	8	8	8	0	1	0	2	1	1	1	2	1	1	1	1	1	1	1	1	1	1	2	1	1	0	2	1	1	1	1	1	1	2	2	1	3	2
61	1	18	163	65	24.4646	1	1	24	24	1	10	0	7.5	7.5	7	1	0.933333	0	1	0	0	0	2	1	1	1	2	1	1	1	1	2	1	2	1	1	0	3	2	3	2	1	2	1	1	2	2	4	1
62	1	21	175	78	25.4694	2	2	23	23	1	30	1	8	9	8.5	0	0.944444	0	1	0	1	1	1	1	1	3	4	1	1	1	1	5	1	1	0	1	0	1	2	1	1	1	1	1	2	1	1	2	1
62	1	19	168	57	20.1956	1	1	24	24	1	20	1	9	9	8	0	0.888889	0	1	0	1	1	1	1	1	1	1	1	1	1	1	0	0	1	0	1	0	1	1	0	0	1	1	1	1	2	1	2	1
63	1	18	170	60	20.7612	1	1	23.5	23.5	1	15	0	8	8.5	8	0	0.941176	0	1	0	0	0	4	1	1	1	1	1	1	1	4	6	1	2	1	1	0	2	2	2	1	1	2	1	2	2	1	4	1
63	1	18	167	84	30.1194	2	2	24	24	1	10	0	8	8	8	0	1	0	2	1	1	1	1	2	1	2	2	2	1	1	1	4	1	2	1	1	0	4	2	4	2	1	2	1	1	2	2	4	2
64	1	19	170	55	19.0311	2	2	22	22	1	60	3	7	9	7	1	0.777778	1	3	2	5	3	1	2	1	1	2	2	3	1	1	5	1	2	1	1	0	2	3	3	2	1	2	2	2	2	2	3	1
65	1	18	165	54	19.8347	1	1	24	24	1	50	2	10	10	7	1	0.7	2	3	2	4	2	2	1	1	1	2	3	1	1	1	4	1	1	0	1	0	1	1	0	0	1	2	1	2	2	1	4	1
66	1	17	174	62	20.4783	1	1	2.5	26.5	2	25	1	12	9.5	9	0	0.947368	0	1	0	1	1	1	1	1	1	1	1	1	1	4	3	1	2	1	1	0	1	1	0	0	1	1	1	3	2	1	4	1
67	1	20	169	64	22.4082	1	1	23.5	23.5	1	30	1	8	8.5	8	0	0.941176	0	2	1	2	1	1	1	1	1	1	1	1	1	1	0	0	1	0	1	0	1	1	0	0	1	2	1	3	3	2	3	2
68	1	19	170	55	19.0311	1	1	22.5	22.5	1	30	1	7.17	8.67	8	0	0.922722	0	1	0	1	1	3	1	1	1	1	1	1	1	1	2	1	2	1	1	0	3	1	2	1	1	2	1	2	2	1	2	1
70	1	18	180	80	24.6914	2	2	23	23	1	180	3	10	11	7	1	0.636364	3	4	3	6	3	1	1	1	1	2	1	1	1	1	1	1	2	1	1	0	1	1	0	0	1	1	1	2	1	2	4	1
71	1	20	165	50	18.3655	1	1	23.5	23.5	1	30	1	8	8.5	7	1	0.823529	1	3	2	3	2	2	3	1	2	2	2	1	1	1	6	1	2	1	1	0	2	2	2	1	1	1	1	2	3	2	2	1
72	1	18	160	49	19.1406	1	1	23.5	23.5	1	10	0	8.5	9	8	0	0.888889	0	1	0	0	0	1	1	1	1	1	1	1	1	1	0	0	1	0	1	0	1	1	0	0	1	2	1	2	1	2	4	1
73	1	19	171	54	18.4672	1	1	24	24	1	30	1	9	9	8	0	0.888889	0	1	0	1	1	1	1	1	1	2	1	1	1	1	1	1	2	1	1	0	1	1	0	0	1	1	1	2	2	2	4	1
75	1	20	182	65	19.6232	2	2	24	24	1	10	0	7	7	7	1	1	0	1	0	0	0	1	1	1	1	1	1	1	1	1	0	0	2	1	1	0	2	2	2	1	1	1	1	3	2	2	4	1
76	1	21	160	55	21.4844	2	2	23	23	1	10	0	7.5	8.5	8	0	0.941176	0	1	0	0	0	1	1	1	1	2	1	1	1	1	1	1	2	1	1	0	1	1	0	0	1	2	1	1	3	1	4	1
76	1	18	169	55	19.257	1	1	23	23	1	5	0	7	8	8	0	1	0	1	0	0	0	1	1	1	1	1	1	1	1	1	0	0	1	0	1	0	1	1	0	0	1	1	1	1	2	1	3	1
79	1	18	168	53	18.7783	1	1	1	25	2	7	0	7.5	6.5	6	2	0.923077	0	1	0	0	0	1	4	1	1	1	2	2	1	1	5	1	2	1	1	0	2	2	2	1	1	1	2	2	2	2	3	2
81	1	19	178	56	17.6745	1	1	0.5	24.5	2	10	0	10.5	10	10	0	1	0	1	0	0	0	1	2	1	1	1	1	1	1	1	1	1	1	0	1	0	1	2	1	1	1	2	1	3	2	1	4	2
83	1	18	180	60	18.5185	1	1	24	24	1	30	1	9.5	9.5	9	0	0.947368	0	2	1	2	1	1	1	1	3	4	4	2	1	1	9	1	1	0	1	0	3	2	3	2	1	1	1	3	2	2	4	1
84	1	19	171	74	25.3069	2	2	24	24	1	20	1	8	8	7	1	0.875	0	1	0	1	1	1	1	1	1	1	1	1	1	1	0	0	2	1	1	0	2	2	2	1	3	2	2	1	2	2	3	2
84	1	20	170	53	18.3391	1	1	24	24	1	60	3	7.5	7.5	7	1	0.933333	0	3	2	5	3	2	1	1	4	1	1	4	1	4	10	2	2	1	1	0	1	2	1	1	1	1	1	2	2	2	4	1
85	1	19	185	65	18.992	1	1	1	25	2	10	0	8	7	6	2	0.857143	0	1	0	0	0	1	4	1	1	2	1	1	1	1	4	1	2	1	1	0	1	2	1	1	1	2	1	3	2	1	2	2
86	1	19	165	50	18.3655	1	1	2	26	2	10	0	10	8	8	0	1	0	1	0	0	0	3	1	1	4	3	1	2	1	1	8	1	1	0	1	0	3	2	3	2	1	1	2	3	2	1	4	1
87	1	19	178	57	17.9902	1	1	1	25	2	20	1	10	9	8	0	0.888889	0	2	1	2	1	2	2	2	2	2	2	2	2	1	8	1	2	1	1	0	2	2	2	1	3	2	1	2	2	1	3	1
88	1	19	180	63	19.4444	1	1	2	26	2	20	1	10	8	7	1	0.875	0	1	0	1	1	1	1	1	1	1	1	1	1	1	0	0	2	1	1	0	2	2	2	1	3	2	1	2	2	1	3	1
93	1	20	178	58	18.3058	1	1	24	24	1	20	1	8	8	8	0	1	0	1	0	1	1	2	1	1	1	2	2	1	1	3	5	1	2	1	1	0	2	2	2	1	1	2	1	2	2	2	3	1
94	1	18	170	58	20.0692	1	1	2	26	2	20	1	10	8	8	0	1	0	1	0	1	1	1	1	1	1	4	1	1	1	4	6	1	3	2	1	0	1	1	0	0	3	2	1	3	2	2	4	2
95	1	19	165	60	22.0386	1	1	2	26	2	15	0	8	6	6	2	1	0	1	0	0	0	4	1	1	1	3	3	3	1	1	9	1	2	1	1	0	3	2	3	2	1	3	1	2	2	2	3	1
96	1	19	173	60	20.0474	1	1	1	25	2	30	1	10	9	8	0	0.888889	0	3	2	3	2	1	2	1	2	1	2	1	1	1	3	1	2	1	1	0	2	2	2	1	1	2	1	2	2	2	4	2
96	1	20	167	51	18.2868	2	2	24	24	1	10	0	7	7	7	1	1	0	2	1	1	1	3	3	1	1	1	1	1	1	1	4	1	3	2	1	0	2	2	2	1	2	2	1	2	2	2	4	1
97	1	19	172	70	23.6614	1	1	23	23	1	20	1	7	8	8	0	1	0	1	0	1	1	1	2	1	1	1	1	1	1	1	1	1	1	0	1	0	1	1	0	0	1	2	1	2	1	1	2	1
97	1	20	168	50	17.7154	2	2	24	24	1	15	0	7.67	7.67	7	1	0.912647	0	2	1	1	1	4	1	1	1	4	1	2	1	4	10	2	3	2	1	0	3	2	3	2	1	2	1	2	2	1	3	1
100	1	20	165	48	17.6309	2	2	22	22	1	30	1	11	13	8	0	0.615385	3	3	2	3	2	2	3	1	1	3	1	1	1	1	5	1	2	1	1	0	2	2	2	1	2	2	1	2	2	1	2	1
101	1	21	165	58	21.3039	2	2	21	21	1	60	3	7	10	8	0	0.8	1	4	3	6	3	4	1	1	1	1	1	2	2	3	7	1	3	2	2	1	3	3	4	2	1	2	1	3	1	3	3	1
101	1	19	170	60	20.7612	1	1	23	23	1	10	0	9	10	10	0	1	0	1	0	0	0	1	1	1	1	1	1	1	1	1	0	0	2	1	1	0	2	1	1	1	1	2	1	3	3	1	4	2
102	1	20	185	63	18.4076	1	1	24	24	1	40	2	7.5	7.5	7	1	0.933333	0	4	3	5	3	1	1	1	1	2	2	1	1	4	5	1	2	1	1	0	2	1	1	1	1	1	1	2	2	2	3	2
108	1	20	180	74	22.8395	1	1	1.5	25.5	2	10	0	10	8.5	8	0	0.941176	0	1	0	0	0	1	1	1	1	1	1	1	1	1	0	0	1	0	3	2	2	4	4	2	3	2	1	3	1	2	4	2
109	1	18	179	65	20.2865	1	1	23	23	1	10	0	8	9	9	0	1	0	1	0	0	0	1	2	1	1	4	1	1	1	1	4	1	2	1	1	0	3	3	4	2	1	1	1	2	1	1	2	1
110	1	20	170	60	20.7612	1	1	23	23	1	20	1	7	8	8	0	1	0	1	0	1	1	1	1	1	1	1	1	1	1	1	0	0	1	0	1	0	1	2	1	1	1	2	1	2	2	1	3	2
111	1	20	175	65	21.2245	1	1	1.5	25.5	2	30	1	10	8.5	8	0	0.941176	0	1	0	1	1	1	1	2	1	2	2	1	1	1	3	1	2	1	1	0	2	3	3	2	3	2	1	2	2	1	2	1
111	1	22	169	80	28.0102	2	2	24	24	1	10	0	7.33	7.33	7	1	0.95498	0	1	0	0	0	1	1	1	2	1	1	1	1	1	1	1	1	0	1	0	1	1	0	0	1	2	1	2	1	2	4	1
112	1	20	175	64	20.898	1	1	0.5	24.5	2	10	0	7	6.5	6	2	0.923077	0	1	0	0	0	1	1	1	1	2	1	1	1	1	1	1	2	1	1	0	3	2	3	2	3	2	1	2	2	1	2	1
113	1	19	175	65	21.2245	1	1	24	24	1	30	1	6.67	6.67	6	2	0.89955	0	2	1	2	1	1	2	2	3	1	2	1	1	1	5	1	2	1	1	0	2	2	2	1	3	2	2	2	2	2	4	2
114	1	20	178	62	19.5682	1	1	23	23	1	20	1	7	8	7	1	0.875	0	1	0	1	1	1	1	1	1	1	1	1	1	4	3	1	2	1	1	0	1	1	0	0	2	3	1	3	3	1	1	1
115	1	19	172	65	21.9713	1	1	24	24	1	10	0	6	6	6	2	1	0	4	3	3	2	1	3	1	1	4	1	2	1	2	7	1	2	1	1	0	1	2	1	1	1	1	1	2	2	1	3	2
116	1	19	183	60	17.9163	1	1	23.5	23.5	1	30	1	6.5	7	7	1	1	0	3	2	3	2	1	1	1	1	4	1	1	1	1	3	1	4	3	1	0	4	3	5	3	1	2	1	3	2	2	3	1
117	1	20	177	65	20.7476	1	1	24	24	1	30	1	7	7	6	2	0.857143	0	4	3	4	2	2	3	1	1	3	1	3	1	3	9	1	2	1	1	0	2	2	2	1	2	2	1	1	3	2	4	2
118	1	18	179	62	19.3502	1	1	24	24	1	10	0	7	7	7	1	1	0	2	1	1	1	1	3	1	1	1	1	1	1	1	2	1	1	0	1	0	2	1	1	1	1	1	1	2	2	1	2	1
121	1	19	172	65	21.9713	1	1	23	23	1	30	1	6.5	7.5	7	1	0.933333	0	2	1	2	1	1	1	1	1	1	1	2	1	1	1	1	2	1	1	0	1	1	0	0	1	2	1	2	2	1	4	2
122	1	18	173	62	20.7157	1	1	24	24	1	2	0	6.5	6.5	6	2	0.923077	0	2	1	1	1	1	3	1	1	1	1	1	1	3	4	1	2	1	1	0	3	2	3	2	2	2	1	1	3	1	2	1
123	1	20	175	65	21.2245	1	1	23.5	23.5	1	30	1	6.67	7.17	7	1	0.97629	0	2	1	2	1	2	1	1	1	2	2	2	1	1	4	1	3	2	1	0	4	2	4	2	2	2	1	3	2	2	3	2
125	1	19	178	72	22.7244	1	1	24	24	1	13	0	7	7	6	2	0.857143	0	2	1	1	1	1	2	1	3	3	2	1	1	1	6	1	3	2	1	0	4	3	5	3	1	2	1	3	2	2	4	2
126	1	20	170	51	17.6471	2	2	23	23	1	60	3	8	9	5	3	0.555556	3	4	3	6	3	1	1	2	1	1	1	1	1	2	2	1	4	3	1	0	4	3	5	3	3	2	1	3	2	2	3	2
126	1	20	178	61	19.2526	1	1	23	23	1	10	0	7	8	8	0	1	0	1	0	0	0	1	1	1	1	1	1	1	1	1	0	0	3	2	1	0	2	2	2	1	2	1	2	2	2	1	1	2
127	1	19	173	62	20.7157	1	1	1.5	25.5	2	30	1	9	7.5	7	1	0.933333	0	2	1	2	1	1	1	1	1	3	1	1	1	4	5	1	3	2	1	0	3	3	4	2	3	2	1	2	3	1	3	1
128	1	19	173	71	23.7228	1	1	24	24	1	10	0	7	7	7	1	1	0	2	1	1	1	1	1	1	1	1	1	2	1	1	1	1	2	1	1	0	1	1	0	0	2	2	1	2	2	1	4	2
129	1	19	170	66	22.8374	1	1	24	24	1	7	0	8	8	8	0	1	0	1	0	0	0	1	1	1	1	1	1	1	1	1	0	0	1	0	1	0	3	1	2	1	1	2	1	3	2	1	2	1
130	1	20	190	80	22.1607	1	1	1	25	2	30	1	7	6	6	2	1	0	2	1	2	1	1	1	1	1	2	1	2	1	3	4	1	2	1	1	0	4	2	4	2	3	3	1	3	2	1	4	1
132	1	19	180	68	20.9877	1	1	23	23	1	30	1	7	8	8	0	1	0	1	0	1	1	1	3	1	1	4	1	3	1	4	10	2	2	1	1	0	3	2	3	2	3	3	2	2	2	1	3	2
134	1	20	178	65	20.5151	1	1	24	24	1	10	0	6	6	6	2	1	0	1	0	0	0	2	1	2	1	1	1	3	1	1	4	1	2	1	1	0	2	1	1	1	2	2	2	2	3	1	4	2
136	1	20	170	72	24.9135	1	1	0.5	24.5	2	30	1	7	6.5	6	2	0.923077	0	2	1	2	1	1	1	1	1	2	1	1	1	1	1	1	2	1	1	0	3	2	3	2	1	1	1	2	2	2	2	1
137	1	23	164	51	18.9619	2	2	24	24	1	20	1	8	8	7.5	0	0.9375	0	1	0	1	1	1	3	1	1	2	1	3	1	1	5	1	2	1	1	0	4	2	4	2	1	1	1	2	1	2	4	1
138	1	18	181	81	24.7245	1	1	23	23	1	30	1	6	7	7	1	1	0	3	2	3	2	1	2	3	1	1	1	1	2	1	4	1	2	1	1	0	4	2	4	2	1	2	1	1	1	2	2	1
139	1	20	175	66	21.551	1	1	1.5	25.5	2	10	0	8	6.5	6	2	0.923077	0	3	2	2	1	1	1	1	2	2	1	1	1	1	2	1	2	1	1	0	2	2	2	1	1	2	1	2	2	1	3	2
141	1	21	163	56	21.0772	2	2	22	22	1	120	3	7.5	9.5	7	1	0.736842	2	4	3	6	3	1	2	1	1	2	1	1	1	2	3	1	3	2	1	0	3	2	3	2	1	2	1	2	2	2	4	2
142	1	21	165	60	22.0386	2	2	24	24	1	60	3	7.67	7.67	6	2	0.782269	1	4	3	6	3	1	1	1	1	1	1	1	2	1	1	1	3	2	1	0	4	3	5	3	1	1	1	3	1	2	3	1
145	1	19	182	59	17.8119	1	1	23.5	23.5	1	1	0	9	9.5	8	0	0.842105	1	1	0	0	0	1	1	1	1	1	1	1	1	1	0	0	1	0	1	0	1	2	1	1	1	1	2	2	3	2	4	2
146	1	19	172	60	20.2812	1	1	24	24	1	10	0	7	7	7	1	1	0	4	3	3	2	2	2	4	1	3	2	3	3	1	12	2	2	1	1	0	4	3	5	3	2	2	1	2	2	2	3	2
147	1	19	168	58	20.5499	2	2	24	24	1	30	1	8	8	8	0	1	0	2	1	2	1	1	1	1	2	2	2	1	2	1	4	1	2	1	1	0	2	3	3	2	1	2	1	3	1	2	3	2
148	1	19	172	82	27.7177	2	2	24	24	1	10	0	7.5	7.5	7	1	0.933333	0	1	0	0	0	1	1	1	1	4	1	1	1	1	3	1	1	0	1	0	4	1	3	2	1	2	2	3	3	2	1	2
149	1	18	190	80	22.1607	1	1	23	23	1	15	0	7	8	8	0	1	0	2	1	1	1	1	1	1	3	3	2	1	1	1	5	1	2	1	1	0	3	1	2	1	1	2	1	1	2	1	2	2
149	1	20	163	55	20.7008	2	2	24	24	1	50	2	9	9	8	0	0.888889	0	3	2	4	2	3	3	3	3	3	3	3	3	1	16	2	3	2	1	0	3	3	4	2	1	1	1	2	2	2	3	1
150	1	18	170	56	19.3772	2	2	23	23	1	10	0	7.5	8.5	8	0	0.941176	0	2	1	1	1	4	2	1	1	2	2	2	1	1	7	1	2	1	1	0	2	2	2	1	1	2	1	3	2	1	3	2
151	1	19	174	57	18.8268	2	2	24	24	1	10	0	8	8	6	2	0.75	2	1	0	0	0	2	1	1	1	1	2	2	1	1	3	1	2	1	1	0	2	2	2	1	1	2	1	3	2	2	4	2
153	1	20	165	51	18.7328	2	2	24	24	1	60	3	9	9	8	0	0.888889	0	2	1	4	2	1	1	1	1	2	1	2	1	1	2	1	2	1	1	0	2	2	2	1	1	2	1	3	3	2	3	2
155	1	19	161	55	21.2183	2	2	23	23	1	120	3	10	11	7	1	0.636364	3	4	3	6	3	2	2	1	1	1	1	3	1	1	4	1	3	2	1	0	2	2	2	1	1	1	1	2	2	2	4	2
158	1	21	162	61	23.2434	3	1	23.5	23.5	1	20	1	6.5	7	6	2	0.857143	0	2	1	2	1	1	1	1	1	1	1	1	1	1	0	0	1	0	1	0	2	1	1	1	1	1	1	2	1	1	2	1
162	1	19	165	70	25.7117	2	2	4	28	2	0	0	11	7	7	1	1	0	1	0	0	0	1	1	1	1	1	1	1	1	1	0	0	1	0	1	0	1	1	0	0	1	3	1	2	3	1	4	1
163	1	19	168	53	18.7783	2	2	3	27	2	1	0	7.5	4.5	4.5	3	1	0	1	0	0	0	1	1	1	1	1	1	1	1	1	0	0	3	2	1	0	2	1	1	1	1	3	1	3	3	1	4	1
163	1	22	163	57	21.4536	3	1	23	23	1	15	0	7	8	7	1	0.875	0	1	0	0	0	1	1	1	1	2	1	1	1	1	1	1	2	1	1	0	1	2	1	1	1	2	1	1	2	2	2	1
164	1	19	163	54	20.3244	2	2	23	23	1	30	1	7	8	7.5	0	0.9375	0	2	1	2	1	4	2	4	3	4	1	2	1	1	13	2	3	2	1	0	3	2	3	2	1	2	1	2	1	2	3	2
166	1	22	165	50	18.3655	3	1	23	23	1	60	3	8	9	8	0	0.888889	0	3	2	5	3	3	2	1	1	4	1	1	1	1	6	1	2	1	1	0	1	1	0	0	3	2	1	1	2	2	3	2
168	1	20	168	50	17.7154	2	2	24	24	1	60	3	8	8	7	1	0.875	0	1	0	3	2	1	1	1	3	2	1	2	1	1	4	1	1	0	1	0	2	1	1	1	1	1	1	2	3	2	4	1
171	1	21	174	60	19.8177	2	2	24	24	1	30	1	9	9	9	0	1	0	1	0	1	1	2	1	1	1	3	1	1	4	2	7	1	3	2	1	0	2	2	2	1	1	2	1	3	3	2	4	2
172	1	19	183	64	19.1108	2	2	24	24	1	30	1	8	8	7	1	0.875	0	3	2	3	2	2	3	3	3	3	2	2	1	2	12	2	2	1	1	0	2	2	2	1	1	2	1	3	2	2	3	2
176	1	20	169	56	19.6072	3	1	23	23	1	30	1	7	8	7	1	0.875	0	1	0	1	1	1	1	1	1	1	1	2	1	4	4	1	2	1	1	0	1	1	0	0	1	2	1	2	2	1	4	1
176	1	19	173	54	18.0427	2	2	24	24	1	5	0	9	9	9	0	1	0	1	0	0	0	1	1	1	2	2	2	2	2	1	5	1	2	1	1	0	4	3	5	3	1	2	2	3	2	2	3	1
177	1	21	170	60	20.7612	2	2	23	23	1	30	1	8	9	8	0	0.888889	0	1	0	1	1	2	2	1	1	1	2	2	1	1	4	1	2	1	1	0	1	1	0	0	1	1	1	2	3	2	4	1
179	1	21	157	63	25.5588	3	1	23.5	23.5	1	20	1	7.5	8	7	1	0.875	0	1	0	1	1	1	1	1	3	2	2	1	1	1	4	1	2	1	1	0	1	1	0	0	1	2	1	2	2	2	3	1
182	1	20	165	53	19.4674	3	1	24	24	1	30	1	8	8	7	1	0.875	0	3	2	3	2	4	4	2	3	4	2	3	1	1	15	2	3	2	1	0	4	3	5	3	2	2	2	2	2	2	2	2
187	1	20	170	65	22.4913	3	1	23	23	1	5	0	8	9	8	0	0.888889	0	1	0	0	0	1	1	1	1	1	1	1	1	1	0	0	1	0	1	0	1	1	0	0	1	1	1	3	1	2	4	2
189	1	22	168	60	21.2585	3	1	23	23	1	30	1	8.5	9.5	8	0	0.842105	1	1	0	1	1	1	1	1	1	2	1	1	1	1	1	1	2	1	1	0	3	2	3	2	1	2	1	2	2	2	3	2
190	1	21	161	46	17.7462	3	1	24	24	1	30	1	9	9	8	0	0.888889	0	2	1	2	1	1	1	1	1	1	1	2	1	1	1	1	2	1	1	0	1	1	0	0	1	1	1	1	2	1	3	1
191	1	22	164	65	24.1672	3	1	22.5	22.5	1	30	1	8	9.5	9	0	0.947368	0	2	1	2	1	1	1	1	1	4	1	2	3	3	8	1	2	1	1	0	3	3	4	2	2	2	1	2	3	1	3	1
194	1	20	170	60	20.7612	2	2	24	24	1	40	2	10	10	7	1	0.7	2	4	3	5	3	3	3	1	1	4	4	3	3	1	14	2	2	1	1	0	3	2	3	2	2	2	2	2	2	3	4	1
194	1	21	173	64	21.3839	3	1	24	24	1	10	0	7.67	7.67	7	1	0.912647	0	3	2	2	1	1	1	1	1	1	4	2	1	1	4	1	1	0	1	0	1	1	0	0	1	2	1	2	3	1	4	1
196	1	21	173	63	21.0498	2	2	24	24	1	60	3	8	8	7	1	0.875	0	2	1	4	2	2	4	1	2	2	2	1	1	1	7	1	2	1	1	0	1	1	0	0	1	2	1	2	2	2	4	1
196	1	20	173	67	22.3863	3	1	24	24	1	30	1	7	7	6	2	0.857143	0	2	1	2	1	2	1	1	1	1	1	1	1	1	1	1	2	1	1	0	2	2	2	1	2	2	1	2	1	1	3	2
197	1	19	170	54	18.6851	2	2	24	24	1	30	1	10	10	9	0	0.9	0	2	1	2	1	1	1	1	1	1	1	1	1	1	0	0	2	1	1	0	3	2	3	2	1	2	1	2	3	2	4	2
198	1	20	180	60	18.5185	2	2	24	24	1	40	2	9	9	8	0	0.888889	0	4	3	5	3	1	1	1	1	3	2	1	1	1	3	1	2	1	1	0	1	3	2	1	1	1	1	2	2	2	4	2
199	1	19	190	75	20.7756	1	2	24	24	1	30	1	7.5	7.5	7	1	0.933333	0	1	0	1	1	1	1	1	1	1	1	2	1	1	1	1	1	0	1	0	2	1	1	1	3	2	1	2	2	1	3	2
200	1	21	167	51	18.2868	3	1	1	25	2	10	0	9	8	8	0	1	0	2	1	1	1	1	1	1	1	1	1	1	1	1	0	0	2	1	1	0	1	1	0	0	1	1	1	3	2	1	3	1
201	1	19	172	60	20.2812	1	2	23	23	1	10	0	7.5	8.5	8	0	0.941176	0	1	0	0	0	1	1	1	1	4	2	1	1	4	7	1	2	1	1	0	3	1	2	1	1	1	1	2	1	1	3	1
203	1	21	170	56	19.3772	2	1	23	23	1	36	2	12	13	7	1	0.538462	3	4	3	5	3	1	1	1	1	1	1	1	1	1	0	0	1	0	1	0	1	1	0	0	3	3	3	3	1	3	4	2
204	1	19	170	56	19.3772	2	1	24	24	1	180	3	10	10	7	1	0.7	2	4	3	6	3	1	1	2	1	4	1	4	2	3	10	2	4	3	3	2	4	4	6	3	3	3	3	3	3	1	4	1
206	1	18	168	59	20.9042	1	2	1	25	2	10	0	8	7	7	1	1	0	2	1	1	1	2	3	1	2	2	1	2	2	1	7	1	2	1	1	0	4	4	6	3	1	2	1	2	3	2	3	2
206	1	20	173	60	20.0474	2	1	24	24	1	120	3	10	10	6	2	0.6	3	4	3	6	3	2	1	1	1	4	1	2	1	1	5	1	3	2	1	0	4	4	6	3	3	1	1	2	2	1	4	1
207	1	18	167	62	22.231	1	2	23	23	1	30	1	7	8	7	1	0.875	0	3	2	3	2	1	1	1	1	1	1	1	1	1	0	0	2	1	1	0	2	2	2	1	1	1	1	1	1	2	3	1
207	1	20	165	49	17.9982	2	1	24	24	1	10	0	9	9	9	0	1	0	1	0	0	0	1	1	1	1	1	1	1	1	1	0	0	1	0	1	0	1	1	0	0	1	2	1	2	3	2	3	2
208	1	18	171	75	25.6489	1	2	1	25	2	20	1	8	7	6	2	0.857143	0	2	1	2	1	1	2	1	1	3	1	1	1	1	3	1	2	1	1	0	2	2	2	1	1	2	2	2	2	2	2	1
211	1	20	164	50	18.5901	1	2	1	25	2	10	0	7.5	6.5	5	3	0.769231	1	1	0	0	0	1	1	1	1	1	1	3	1	1	2	1	1	0	1	0	2	2	2	1	1	2	1	1	2	1	3	2
213	1	20	172	56	18.9292	2	1	23	23	1	30	1	8	9	7	1	0.777778	1	1	0	1	1	1	2	1	1	4	1	1	1	2	5	1	2	1	1	0	1	2	1	1	1	2	1	2	2	1	3	1
214	1	18	171	52	17.7832	2	1	2	26	2	5	0	12	10	8	0	0.8	1	1	0	0	0	1	2	1	1	2	2	1	1	1	3	1	1	0	1	0	1	1	0	0	3	2	1	2	1	2	3	1
215	1	20	165	50	18.3655	2	1	24	24	1	20	1	7	7	7	1	1	0	3	2	3	2	4	4	1	1	1	1	1	1	4	9	1	2	1	1	0	3	1	2	1	1	2	1	2	2	2	4	2
216	1	20	165	55	20.202	2	1	0.5	24.5	2	10	0	8	7.5	7	1	0.933333	0	1	0	0	0	1	2	1	2	3	1	1	1	1	4	1	2	1	1	0	1	2	1	1	2	2	1	2	3	1	4	1
217	1	18	173	52	17.3745	1	2	24	24	1	10	0	7.5	7.5	7	1	0.933333	0	1	0	0	0	1	1	1	1	1	1	3	1	1	2	1	2	1	1	0	3	2	3	2	1	2	1	2	2	2	4	2
218	1	18	175	80	26.1224	1	2	24	24	1	15	0	7	7	6.5	1	0.928571	0	1	0	0	0	1	2	1	3	1	1	2	1	1	4	1	2	1	1	0	3	1	2	1	1	2	1	1	2	2	4	1
225	1	19	178	70	22.0932	2	1	23	23	1	15	0	7	8	8	0	1	0	3	2	2	1	2	2	1	1	1	1	1	1	1	2	1	2	1	1	0	2	2	2	1	1	2	1	2	2	2	3	1
226	1	20	170	50	17.301	2	1	24	24	1	30	1	7.67	7.67	7	1	0.912647	0	2	1	2	1	1	1	1	1	1	1	1	1	4	3	1	2	1	1	0	1	2	1	1	1	2	1	1	3	1	2	1
227	1	19	168	75	26.5731	2	1	24	24	1	10	0	8	8	7	1	0.875	0	1	0	0	0	1	1	1	3	1	1	2	1	1	3	1	2	1	1	0	3	2	3	2	1	2	1	1	3	2	4	2
228	1	20	168	52	18.424	2	1	23	23	1	30	1	8	9	7	1	0.777778	1	3	2	3	2	3	3	1	1	4	1	1	2	1	8	1	2	1	1	0	3	3	4	2	1	2	2	2	3	2	4	2
229	1	20	168	53	18.7783	1	2	1	25	2	180	3	8	7	6	2	0.857143	0	2	1	4	2	4	1	1	1	4	2	2	2	1	9	1	3	2	1	0	4	4	6	3	1	2	2	3	2	3	4	1
230	1	19	172	58	19.6052	1	2	24	24	1	10	0	7	7	6	2	0.857143	0	1	0	0	0	1	1	1	1	3	2	1	1	1	3	1	2	1	1	0	3	2	3	2	1	2	1	2	2	1	4	1
234	1	19	160	55	21.4844	1	2	24	24	1	10	0	8	8	8	0	1	0	2	1	1	1	1	1	1	1	1	1	1	1	1	0	0	2	1	1	0	2	2	2	1	1	2	1	2	3	2	3	2
235	1	20	160	56	21.875	1	2	24	24	1	30	1	7.5	7.5	7	1	0.933333	0	4	3	4	2	1	2	2	1	3	2	1	1	1	5	1	3	2	1	0	2	2	2	1	1	1	1	2	2	2	3	1
236	1	21	168	58	20.5499	2	1	1	25	2	50	2	8.17	7.17	6	2	0.83682	1	4	3	5	3	4	1	3	3	1	3	1	2	1	10	2	4	3	1	0	3	4	5	3	1	1	1	2	1	3	4	1
236	1	19	163	55	20.7008	1	2	24	24	1	30	1	8	8	7	1	0.875	0	2	1	2	1	1	1	1	1	1	1	1	1	1	0	0	2	1	1	0	1	2	1	1	1	2	1	2	2	1	4	1
237	1	20	180	75	23.1481	2	1	24	24	1	1	0	6	6	6	2	1	0	1	0	0	0	1	1	1	1	1	1	1	1	1	0	0	1	0	1	0	1	1	0	0	1	1	1	2	1	1	3	1
238	1	19	168	50	17.7154	1	2	23.5	23.5	1	20	1	7	7.5	6	2	0.8	1	2	1	2	1	1	1	2	1	2	2	2	1	2	5	1	2	1	1	0	3	2	3	2	1	1	1	2	2	2	3	1
238	1	20	171	57	19.4932	2	1	24	24	1	10	0	8	8	7	1	0.875	0	2	1	1	1	1	1	2	2	1	2	2	2	1	5	1	1	0	1	0	3	2	3	2	3	2	1	2	3	1	4	2
239	1	18	176	65	20.984	1	2	23	23	1	30	1	7	8	7	1	0.875	0	3	2	3	2	1	1	1	2	2	1	2	1	1	3	1	1	0	1	0	1	2	1	1	1	2	1	1	1	1	2	1
240	1	20	173	75	25.0593	1	2	1	25	2	2	0	8	7	7	1	1	0	1	0	0	0	1	1	1	3	1	1	1	3	1	4	1	1	0	1	0	2	2	2	1	2	2	2	2	2	2	4	2
240	1	23	172	83	28.0557	3	1	3	27	2	10	0	12	9	5	3	0.555556	3	1	0	0	0	1	1	1	1	1	1	1	1	1	0	0	3	2	1	0	1	1	0	0	1	2	1	1	2	1	2	2
242	1	22	165	65	23.8751	2	1	2	26	2	5	0	8	6	6	2	1	0	1	0	0	0	1	1	1	1	4	1	1	1	1	3	1	1	0	1	0	2	1	1	1	3	3	1	2	1	1	2	2
243	1	18	160	45	17.5781	1	2	24	24	1	60	3	8	8	7	1	0.875	0	1	0	3	2	1	1	1	1	1	1	1	1	1	0	0	2	1	1	0	2	1	1	1	3	2	1	2	2	2	3	1
244	1	18	165	45	16.5289	1	2	23	23	1	30	1	7	8	8	0	1	0	2	1	2	1	1	1	1	1	1	1	1	1	1	0	0	2	1	1	0	1	2	1	1	1	1	1	3	1	2	4	2
247	1	20	170	52	17.9931	1	2	23	23	1	30	1	7	8	7	1	0.875	0	2	1	2	1	1	1	1	1	1	1	1	1	4	3	1	2	1	1	0	3	2	3	2	1	1	1	3	2	3	4	2
250	1	20	165	65	23.8751	2	1	1	25	2	10	0	10	9	9	0	1	0	3	2	2	1	1	1	1	1	1	1	1	1	3	2	1	2	1	1	0	4	3	5	3	1	2	1	2	2	2	3	2
252	1	20	178	65	20.5151	2	1	23	23	1	30	1	10	11	8	0	0.727273	2	1	0	1	1	1	1	1	1	1	1	1	1	1	0	0	2	1	1	0	1	2	1	1	2	2	1	2	3	3	4	1
253	1	21	170	60	20.7612	2	1	24	24	1	30	1	8	8	7	1	0.875	0	1	0	1	1	1	1	1	1	1	1	1	1	1	0	0	1	0	1	0	1	1	0	0	1	2	1	2	2	2	3	1
254	1	19	170	60	20.7612	1	2	1	25	2	20	1	8	7	7	1	1	0	2	1	2	1	1	1	1	1	1	2	1	1	1	1	1	2	1	1	0	2	2	2	1	1	1	1	3	2	2	3	2
256	1	21	168	57	20.1956	2	1	24	24	1	120	3	8	8	7	1	0.875	0	4	3	6	3	1	1	1	1	1	1	2	1	1	1	1	3	2	1	0	3	2	3	2	2	2	1	2	2	2	4	2
257	1	20	164	57	21.1927	2	1	22	22	1	60	3	7.5	9.5	6	2	0.631579	3	3	2	5	3	3	3	3	3	3	3	3	3	1	16	2	3	2	1	0	3	3	4	2	1	1	1	2	3	2	3	1
257	1	17	169	57	19.9573	1	2	24	24	1	120	3	7.5	7.5	7	1	0.933333	0	2	1	4	2	2	2	1	1	3	1	2	1	1	5	1	2	1	1	0	2	1	1	1	1	2	1	2	2	1	4	1
258	1	19	170	55	19.0311	2	1	23	23	1	10	0	9	10	10	0	1	0	1	0	0	0	1	1	1	1	1	1	1	1	1	0	0	1	0	1	0	1	1	0	0	1	1	1	1	1	1	4	2
258	1	19	168	55	19.487	1	2	24	24	1	30	1	7	7	6	2	0.857143	0	1	0	1	1	1	2	1	1	2	2	1	1	1	3	1	2	1	1	0	3	2	3	2	1	2	1	2	2	2	3	1
259	1	18	165	54	19.8347	1	2	23	23	1	5	0	7.33	8.33	8	0	0.960384	0	1	0	0	0	1	2	3	1	2	1	1	1	1	4	1	1	0	1	0	1	1	0	0	1	2	1	1	2	1	3	1
259	1	20	165	60	22.0386	2	1	24	24	1	15	0	7	7	7	1	1	0	3	2	2	1	1	3	1	1	4	1	3	1	1	7	1	3	2	1	0	3	2	3	2	1	2	2	2	2	2	2	2
260	1	18	164	55	20.4491	1	2	24	24	1	120	3	6	6	6	2	1	0	1	0	3	2	1	1	1	1	1	1	1	1	1	0	0	2	1	1	0	3	1	2	1	1	1	1	1	2	1	4	1
260	1	21	167	65	23.3067	2	1	24	24	1	30	1	7.83	7.83	7	1	0.893997	0	3	2	3	2	2	3	2	3	2	2	3	1	1	10	2	2	1	1	0	2	2	2	1	1	2	2	2	1	2	2	2
262	1	20	170	52	17.9931	2	1	23	23	1	10	0	7.83	8.83	8	0	0.906002	0	2	1	1	1	1	1	1	1	1	1	1	1	1	0	0	1	0	1	0	2	1	1	1	2	2	1	1	1	1	3	1
263	1	19	174	75	24.7721	2	2	1	25	2	60	3	7	6	6	2	1	0	3	2	5	3	3	2	1	2	3	1	4	3	1	11	2	2	1	1	0	4	2	4	2	1	2	1	2	2	2	3	2
268	1	19	188	81	22.9176	2	2	24	24	1	0	0	7	7	7	1	1	0	1	0	0	0	1	1	1	1	1	1	1	1	1	0	0	1	0	1	0	1	1	0	0	1	1	1	1	2	1	3	2
273	1	20	165	60	22.0386	2	1	24	24	1	15	0	8	8	8	0	1	0	1	0	0	0	1	1	1	1	1	1	1	1	1	0	0	1	0	1	0	1	1	0	0	1	1	1	1	1	1	2	1
275	1	22	172	60	20.2812	3	1	23.5	23.5	1	20	1	7	7.5	5	3	0.666667	2	1	0	1	1	2	1	1	1	4	3	2	2	1	8	1	2	1	1	0	2	2	2	1	2	2	1	2	2	1	2	1
276	1	24	176	54	17.4329	3	1	0.5	24.5	2	5	0	6.5	6	6	2	1	0	1	0	0	0	2	1	1	1	2	1	1	1	1	2	1	2	1	1	0	3	2	3	2	1	2	1	2	2	1	2	2
276	1	20	160	56	21.875	2	2	24	24	1	10	0	7.5	7.5	6	2	0.8	1	1	0	0	0	2	1	1	1	2	1	2	1	1	3	1	2	1	1	0	2	3	3	2	1	1	1	2	3	2	3	2
278	1	19	175	70	22.8571	2	2	24	24	1	10	0	7	7	7	1	1	0	1	0	0	0	3	1	1	1	1	2	1	1	1	3	1	1	0	1	0	1	2	1	1	1	2	2	2	1	1	3	1
280	1	20	175	65	21.2245	2	2	23	23	1	0	0	7.5	8.5	8	0	0.941176	0	1	0	0	0	1	1	1	1	1	1	1	1	1	0	0	1	0	1	0	1	1	0	0	1	1	1	3	2	1	2	2
281	1	20	184	79	23.3341	3	1	23	23	1	30	1	7	8	7	1	0.875	0	2	1	2	1	1	1	1	1	1	1	1	1	1	0	0	1	0	1	0	1	1	0	0	1	2	1	1	2	1	4	1
282	1	21	173	60	20.0474	3	1	23	23	1	70	3	8	9	7	1	0.777778	1	3	2	5	3	1	1	1	1	1	1	2	1	1	1	1	3	2	1	0	4	2	4	2	1	2	1	1	2	2	4	2
283	1	24	178	65	20.5151	3	1	23	23	1	20	1	6	7	5	3	0.714286	2	1	0	1	1	1	1	1	1	1	1	1	1	1	0	0	4	3	1	0	4	3	5	3	3	2	1	2	2	1	2	2
284	1	21	170	65	22.4913	3	1	2	26	2	3	0	6.33	4.33	4	3	0.923788	0	2	1	1	1	1	3	1	1	4	2	3	1	1	8	1	4	3	1	0	4	4	6	3	3	3	2	3	2	2	3	2
285	1	24	173	60	20.0474	3	1	22	22	1	10	0	6	8	8	0	1	0	1	0	0	0	1	1	1	1	4	1	1	1	1	3	1	4	3	1	0	4	4	6	3	1	1	1	2	3	1	4	2
286	1	22	176	67	21.6296	3	1	24	24	1	15	0	6.5	6.5	6	2	0.923077	0	1	0	0	0	3	3	1	1	3	2	3	1	1	9	1	2	1	1	0	2	2	2	1	1	2	1	2	1	2	3	2
287	1	21	183	70	20.9024	3	1	23	23	1	30	1	6	7	6	2	0.857143	0	1	0	1	1	1	1	1	1	1	1	1	1	1	0	0	2	1	1	0	3	1	2	1	2	2	1	3	2	1	3	1
288	1	20	183	86	25.6801	3	1	23	23	1	10	0	6	7	7	1	1	0	1	0	0	0	1	1	1	1	1	1	1	1	1	0	0	1	0	1	0	1	1	0	0	1	2	1	2	2	1	3	1
288	1	19	178	69	21.7776	2	2	23.5	23.5	1	20	1	7	7.5	7	1	0.933333	0	3	2	3	2	1	1	1	1	1	1	1	1	1	0	0	2	1	1	0	3	2	3	2	2	2	1	2	1	1	2	2
289	1	21	180	85	26.2346	3	1	23.5	23.5	1	30	1	7	7.5	7	1	0.933333	0	3	2	3	2	2	2	2	3	2	2	3	2	3	12	2	2	1	1	0	2	2	2	1	2	2	2	2	2	1	3	2
290	1	22	170	63	21.7993	3	1	23.5	23.5	1	10	0	8	8.5	8	0	0.941176	0	1	0	0	0	3	2	2	1	1	2	1	1	1	5	1	1	0	1	0	2	1	1	1	1	2	1	2	2	2	2	1
291	1	20	187	72	20.5897	3	1	23	23	1	30	1	6	7	6	2	0.857143	0	3	2	3	2	1	3	1	1	1	1	1	1	1	2	1	2	1	1	0	3	1	2	1	3	3	1	2	1	1	4	1
292	1	20	175	80	26.1224	3	1	23	23	1	10	0	7.5	8.5	8	0	0.941176	0	2	1	1	1	1	1	1	1	1	1	1	1	3	2	1	2	1	1	0	2	2	2	1	1	1	1	1	1	1	3	1
292	1	21	150	62	27.5556	2	2	23.5	23.5	1	35	2	7.83	8.33	8	0	0.960384	0	3	2	4	2	1	2	1	1	4	1	1	1	1	4	1	2	1	1	0	4	4	6	3	1	1	1	3	3	2	3	2
294	1	22	172	68	22.9854	3	1	23	23	1	10	0	6	7	7	1	1	0	2	1	1	1	1	2	1	1	1	1	1	1	1	1	1	2	1	1	0	1	1	0	0	1	1	1	1	1	1	2	1
295	1	22	186	70	20.2336	3	1	23	23	1	15	0	6	7	7	1	1	0	2	1	1	1	1	3	1	1	1	1	1	4	3	7	1	2	1	1	0	4	3	5	3	1	3	1	3	1	1	3	2
295	1	19	161	58	22.3757	2	2	23.5	23.5	1	10	0	7	7.5	7	1	0.933333	0	2	1	1	1	1	1	1	1	1	1	2	2	1	2	1	2	1	1	0	2	2	2	1	1	1	1	2	2	2	2	1
297	1	23	170	60	20.7612	3	1	24	24	1	30	1	5.5	5.5	5	3	0.909091	0	2	1	2	1	3	1	1	1	3	1	4	4	2	11	2	1	0	1	0	3	2	3	2	2	2	2	2	1	1	3	2
299	1	21	170	67	23.1834	3	1	22	22	1	60	3	6.17	8.17	7	1	0.856793	0	2	1	4	2	1	1	2	2	1	1	1	2	1	3	1	3	2	1	0	1	1	0	0	1	2	1	2	2	1	3	1
300	1	19	173	61	20.3816	2	2	24	24	1	30	1	8	8	8	0	1	0	2	1	2	1	1	1	1	1	2	1	2	1	1	2	1	2	1	1	0	2	2	2	1	1	1	1	1	1	2	2	1
302	1	20	165	52	19.1001	2	2	1	25	2	30	1	8	7	6	2	0.857143	0	1	0	1	1	1	1	1	1	4	2	1	1	1	4	1	4	3	1	0	4	4	6	3	1	2	1	3	2	3	4	2
303	1	18	180	70	21.6049	2	2	24	24	1	330	3	7	7	6	2	0.857143	0	1	0	3	2	1	1	1	1	1	1	1	1	1	0	0	3	2	1	0	2	2	2	1	1	1	1	2	1	2	4	2
304	1	20	168	58	20.5499	2	2	24	24	1	30	1	8	8	7.5	0	0.9375	0	3	2	3	2	2	2	2	1	1	1	2	1	1	4	1	2	1	1	0	3	2	3	2	1	2	1	2	2	2	3	2
306	1	18	178	70	22.0932	1	2	0.5	24.5	2	30	1	7.5	7	7	1	1	0	1	0	1	1	1	1	1	1	2	1	1	1	1	1	1	1	0	1	0	1	2	1	1	1	1	1	2	1	1	3	1
306	1	19	170	65	22.4913	2	2	1	25	2	100	3	8	7	5.5	2	0.785714	1	1	0	3	2	2	2	2	2	2	2	1	1	1	6	1	3	2	1	0	3	2	3	2	1	2	1	2	2	1	2	1
307	1	20	175	70	22.8571	3	1	23	23	1	20	1	6	7	6	2	0.857143	0	2	1	2	1	1	1	1	1	1	1	2	1	1	1	1	3	2	1	0	1	2	1	1	1	1	2	2	1	1	3	2
307	1	25	189	60	16.7968	2	2	24	24	1	60	3	8	8	7	1	0.875	0	4	3	6	3	3	3	3	2	3	2	3	2	1	13	2	4	3	1	0	4	4	6	3	1	2	2	2	1	2	2	1
308	1	21	180	79	24.3827	3	1	23	23	1	0	0	6	7	7	1	1	0	1	0	0	0	1	1	1	1	1	1	2	1	1	1	1	2	1	1	0	1	2	1	1	1	2	1	3	1	2	4	1
309	1	23	170	65	22.4913	3	1	23	23	1	15	0	6	7	7	1	1	0	1	0	0	0	1	3	1	1	3	1	1	1	1	4	1	2	1	1	0	1	2	1	1	2	2	1	2	1	2	2	1
309	1	20	180	62	19.1358	2	2	24	24	1	10	0	7.67	7.67	7.5	0	0.977836	0	1	0	0	0	1	1	1	1	1	1	1	1	1	0	0	1	0	1	0	2	2	2	1	1	2	1	2	1	1	3	1
310	1	20	175	70	22.8571	3	1	1	25	2	5	0	6	5	5	3	1	0	4	3	3	2	1	1	1	1	1	1	1	1	3	2	1	1	0	1	0	1	4	3	2	3	2	1	3	3	1	4	2
312	1	23	167	60	21.5139	3	1	23.5	23.5	1	65	3	6.5	7	6	2	0.857143	0	4	3	6	3	4	3	1	1	1	1	4	1	1	8	1	3	2	1	0	4	4	6	3	3	2	1	2	2	2	4	1
313	1	21	176	82	26.4721	3	1	24	24	1	10	0	6	6	6	2	1	0	1	0	0	0	1	1	1	3	1	1	2	1	1	3	1	1	0	1	0	1	1	0	0	1	3	1	2	2	1	2	1
315	1	19	167	60	21.5139	1	2	24	24	1	120	3	8	8	6	2	0.75	2	4	3	6	3	1	1	1	1	1	1	2	2	2	3	1	4	3	2	1	4	4	6	3	2	2	1	2	2	3	4	2
315	1	21	172	70	23.6614	3	1	24	24	1	20	1	6.67	6.67	6	2	0.89955	0	1	0	1	1	1	2	1	1	1	1	1	1	1	1	1	1	0	1	0	2	1	1	1	1	2	1	2	1	1	3	1
317	1	20	160	70	27.3438	1	2	1	25	2	60	3	7	6	6	2	1	0	2	1	4	2	3	3	2	3	3	2	3	3	1	14	2	1	0	1	0	4	3	5	3	1	1	1	3	2	1	4	1
318	1	19	169	60	21.0077	1	2	23.5	23.5	1	30	1	7.16	7.66	7	1	0.913838	0	1	0	1	1	1	1	1	1	2	1	1	1	1	1	1	2	1	1	0	2	1	1	1	1	2	2	2	2	1	3	2
318	1	20	165	52	19.1001	2	1	24	24	1	30	1	7	7	7	1	1	0	4	3	4	2	1	1	1	3	2	1	1	1	2	4	1	1	0	1	0	3	2	3	2	1	2	1	2	1	1	4	1
319	1	18	170	60	20.7612	1	2	23	23	1	30	1	7.5	8.5	8	0	0.941176	0	1	0	1	1	1	1	1	1	4	1	1	1	1	3	1	2	1	1	0	2	2	2	1	1	1	1	2	3	2	3	1
322	1	18	164	63	23.4236	1	2	24	24	1	10	0	7.67	7.67	7	1	0.912647	0	1	0	0	0	1	1	1	1	1	1	1	1	1	0	0	2	1	1	0	1	1	0	0	1	2	3	1	2	2	4	1
336	1	19	172	63	21.2953	1	2	23	23	1	10	0	7	8	7	1	0.875	0	1	0	0	0	1	2	1	2	1	1	1	1	1	2	1	2	1	1	0	3	3	4	2	1	2	2	1	1	2	2	2
337	1	19	173	55	18.3768	1	2	24	24	1	30	1	7	7	6.5	1	0.928571	0	4	3	4	2	1	1	1	1	2	3	2	1	3	6	1	3	2	1	0	1	2	1	1	1	2	1	3	1	2	4	2
338	1	18	165	75	27.5482	1	2	2	26	2	2	0	7.83	5.83	5	3	0.857633	0	1	0	0	0	1	1	2	2	1	2	1	1	4	6	1	3	2	1	0	4	4	6	3	2	3	2	2	2	2	4	2
339	1	18	176	63	20.3383	1	2	24	24	1	10	0	7.5	7.5	7	1	0.933333	0	2	1	1	1	3	1	1	1	2	3	4	2	4	12	2	3	2	1	0	4	4	6	3	1	2	2	2	2	1	3	1
340	1	19	171	52	17.7832	1	2	24	24	1	30	1	7.5	7.5	7	1	0.933333	0	1	0	1	1	1	1	1	1	2	2	1	1	2	3	1	2	1	1	0	4	2	4	2	1	2	1	2	1	3	3	2
341	1	19	168	62	21.9671	1	2	23	23	1	5	0	7	8	7	1	0.875	0	1	0	0	0	1	1	1	1	1	1	1	1	1	0	0	1	0	1	0	4	1	3	2	1	1	1	1	2	1	2	2
342	1	19	173	77	25.7276	1	2	0.5	24.5	2	10	0	7.83	7.33	7	1	0.95498	0	1	0	0	0	2	1	1	4	1	1	1	1	1	4	1	2	1	1	0	2	2	2	1	1	2	1	1	1	1	2	1
343	1	20	168	50	17.7154	2	1	2	26	2	20	1	7	5	5	3	1	0	1	0	1	1	1	1	1	1	2	2	1	1	1	2	1	2	1	1	0	3	2	3	2	1	2	1	2	1	2	3	1
345	1	18	180	65	20.0617	1	2	23.5	23.5	1	5	0	7	7.5	7	1	0.933333	0	1	0	0	0	1	1	1	1	1	1	1	2	1	1	1	1	0	1	0	3	2	3	2	1	1	1	2	2	2	2	1
346	1	18	172	52	17.5771	1	2	24	24	1	5	0	8	8	7.5	0	0.9375	0	2	1	1	1	2	2	2	3	3	1	2	2	1	9	1	1	0	1	0	1	2	1	1	1	1	1	2	2	2	2	1
348	1	18	170	62	21.4533	1	2	0.5	24.5	2	30	1	7.5	7	7	1	1	0	4	3	4	2	4	4	1	1	1	1	1	1	1	6	1	2	1	1	0	4	3	5	3	3	2	1	1	3	2	3	1
351	1	20	169	65	22.7583	1	2	24	24	1	10	0	7.5	7.5	7	1	0.933333	0	1	0	0	0	1	2	1	1	2	3	1	1	1	4	1	1	0	1	0	1	1	0	0	1	2	2	3	2	1	2	1
352	1	20	169	56	19.6072	1	2	24	24	1	20	1	7	7	6.5	1	0.928571	0	2	1	2	1	2	1	2	1	2	1	2	1	3	6	1	2	1	1	0	2	2	2	1	1	2	1	2	3	2	3	1
355	1	20	177	66	21.0667	1	2	24	24	1	60	3	7.5	7.5	6	2	0.8	1	1	0	3	2	1	1	1	1	1	1	1	1	1	0	0	1	0	1	0	2	2	2	1	1	1	3	3	2	1	4	2
360	1	18	180	62	19.1358	1	2	24	24	1	20	1	7.5	7.5	7	1	0.933333	0	3	2	3	2	1	1	1	1	3	1	3	1	1	4	1	3	2	1	0	4	2	4	2	1	3	1	2	2	2	4	2
361	1	19	178	62	19.5682	1	2	24	24	1	5	0	7.5	7.5	7	1	0.933333	0	1	0	0	0	1	1	1	1	1	1	1	1	1	0	0	2	1	1	0	3	2	3	2	1	2	2	2	2	2	4	2
362	1	20	165	55	20.202	1	2	0.5	24.5	2	5	0	7.5	7	7	1	1	0	1	0	0	0	1	1	1	1	1	1	1	1	1	0	0	2	1	1	0	1	2	1	1	1	2	1	2	3	1	4	1
364	1	19	170	55	19.0311	1	2	24	24	1	20	1	7	7	6	2	0.857143	0	1	0	1	1	3	1	1	1	3	1	1	1	3	6	1	3	2	1	0	3	2	3	2	1	1	1	2	1	2	4	1
365	1	19	165	50	18.3655	1	2	24	24	1	1	0	7	7	7	1	1	0	2	1	1	1	1	1	1	1	4	1	1	1	1	3	1	2	1	1	0	2	2	2	1	1	1	1	1	1	1	3	2
368	1	18	165	55	20.202	1	2	0.5	24.5	2	30	1	8	7.5	7	1	0.933333	0	2	1	2	1	2	2	1	1	2	2	3	1	3	8	1	2	1	1	0	4	1	3	2	1	1	1	3	1	1	4	1
368	1	22	175	65	21.2245	4	1	24	24	1	20	1	7.75	7.75	7	1	0.903226	0	4	3	4	2	3	2	1	2	3	1	1	1	1	6	1	2	1	1	0	1	2	1	1	2	2	1	2	3	2	2	2
369	1	19	175	55	17.9592	1	2	23.5	23.5	1	30	1	7.5	8	8	0	1	0	4	3	4	2	1	2	1	1	1	1	1	1	1	1	1	2	1	1	0	3	2	3	2	1	2	1	2	1	1	2	1
370	1	20	170	42	14.5329	1	2	23	23	1	30	1	7.5	8.5	8	0	0.941176	0	1	0	1	1	1	2	1	3	3	2	1	1	1	6	1	2	1	1	0	2	2	2	1	1	2	1	1	1	2	2	1
372	1	23	173	52	17.3745	4	1	23	23	1	30	1	7.83	8.83	7	1	0.792752	1	4	3	4	2	3	2	1	3	3	3	2	1	3	12	2	3	2	1	0	3	3	4	2	1	2	1	1	2	2	2	2
377	1	19	165	57	20.9366	1	2	0.83	24.83	2	15	0	7.83	7	6	2	0.857143	0	2	1	1	1	1	1	1	1	3	3	3	1	2	7	1	2	1	1	0	2	2	2	1	1	2	1	1	2	2	3	1
378	1	24	175	60	19.5918	4	1	1	25	2	60	3	9	8	8	0	1	0	4	3	6	3	3	1	1	1	2	1	2	1	1	4	1	3	2	1	0	3	2	3	2	3	2	2	1	1	1	2	2
378	1	21	170	64	22.1453	3	2	23	23	1	220	3	7.33	8.33	7	1	0.840336	1	1	0	3	2	1	2	1	1	1	1	1	1	1	1	1	2	1	1	0	1	2	1	1	1	1	1	1	3	2	4	2
378	1	20	180	60	18.5185	1	2	23.5	23.5	1	40	2	7.5	8	8	0	1	0	3	2	4	2	3	2	4	3	1	1	1	1	1	8	1	2	1	1	0	1	1	0	0	1	2	1	2	2	2	4	2
380	1	20	165	58	21.3039	1	2	23.5	23.5	1	10	0	7.33	7.83	7	1	0.893997	0	1	0	0	0	1	1	1	1	1	1	1	1	1	0	0	1	0	1	0	2	2	2	1	1	2	1	2	2	2	3	2
381	1	20	178	65	20.5151	1	2	24	24	1	10	0	7	7	7	1	1	0	1	0	0	0	4	2	1	1	1	1	2	1	1	5	1	2	1	1	0	3	2	3	2	1	2	1	3	2	1	4	2
381	1	22	174	60	19.8177	4	1	24	24	1	10	0	8	8	7	1	0.875	0	1	0	0	0	3	4	1	1	1	1	3	1	1	7	1	3	2	1	0	2	2	2	1	1	2	1	3	1	2	4	1
382	1	20	173	69	23.0546	1	2	24	24	1	10	0	7.33	7.33	7	1	0.95498	0	2	1	1	1	1	2	1	1	3	1	3	1	3	7	1	2	1	1	0	4	3	5	3	1	2	1	2	1	2	3	1
382	1	21	170	74	25.6055	4	1	24	24	1	5	0	8	8	8	0	1	0	1	0	0	0	1	3	1	1	1	1	1	1	1	2	1	1	0	1	0	3	2	3	2	2	1	1	2	1	1	2	1
383	1	18	165	50	18.3655	1	2	22	22	1	10	0	7	9	9	0	1	0	2	1	1	1	1	1	1	1	1	1	1	1	1	0	0	1	0	1	0	1	1	0	0	1	1	1	2	1	1	2	1
383	1	22	170	61	21.1073	4	1	24	24	1	20	1	8	8	6	2	0.75	2	2	1	2	1	1	3	1	1	3	2	1	1	1	5	1	2	1	1	0	2	2	2	1	1	1	1	2	1	2	3	1
386	1	22	165	65	23.8751	4	1	23.5	23.5	1	30	1	7	7.5	7	1	0.933333	0	1	0	1	1	1	1	3	3	1	1	3	2	1	7	1	2	1	3	2	2	2	2	1	2	2	2	2	2	2	2	1
388	1	21	160	54	21.0938	3	2	24	24	1	30	1	7.5	7.5	7	1	0.933333	0	2	1	2	1	2	1	1	1	2	2	1	1	1	3	1	3	2	1	0	2	2	2	1	1	2	1	2	1	2	4	1
390	1	22	173	60	20.0474	4	1	23	23	1	30	1	7.5	8.5	8	0	0.941176	0	3	2	3	2	2	1	1	4	4	1	1	1	1	7	1	3	2	1	0	1	1	0	0	2	2	1	2	1	1	4	2
392	1	21	160	50	19.5312	3	2	23	23	1	30	1	7	8	8	0	1	0	1	0	1	1	1	1	1	3	3	1	2	1	1	5	1	2	1	1	0	3	2	3	2	2	1	1	2	1	2	2	1
393	1	21	166	65	23.5883	3	2	24	24	1	20	1	7.5	7.5	7	1	0.933333	0	3	2	3	2	1	1	1	3	1	2	1	1	3	5	1	2	1	1	0	2	2	2	1	2	2	1	2	2	1	3	2
394	1	21	165	59	21.6713	3	2	24	24	1	30	1	7.33	7.33	7	1	0.95498	0	2	1	2	1	2	1	1	1	2	2	1	1	1	3	1	3	2	1	0	2	2	2	1	1	2	1	2	2	2	4	1
397	1	21	166	52	18.8707	3	2	23	23	1	30	1	7.5	8.5	7	1	0.823529	1	1	0	1	1	2	1	1	1	3	1	1	1	1	3	1	2	1	1	0	2	2	2	1	1	2	1	1	3	2	2	1
398	1	22	168	60	21.2585	3	2	24	24	1	30	1	7.5	7.5	7	1	0.933333	0	4	3	4	2	1	1	1	1	1	2	1	1	1	1	1	2	1	1	0	2	3	3	2	1	2	1	2	1	1	2	1
399	1	21	172	60	20.2812	3	2	24	24	1	5	0	7	7	6.5	1	0.928571	0	2	1	1	1	4	1	2	3	1	3	2	2	3	12	2	3	2	1	0	3	2	3	2	2	2	3	1	2	3	1	2
402	1	21	166	62	22.4996	3	2	22	22	1	120	3	7.33	9.33	7	1	0.750268	1	4	3	6	3	1	4	1	1	1	1	1	1	1	3	1	2	1	1	0	1	2	1	1	1	2	1	1	1	2	2	1
408	1	25	165	64	23.5078	3	2	23	23	1	12	0	7	8	7.5	0	0.9375	0	2	1	1	1	1	1	1	1	1	1	1	1	3	2	1	3	2	1	0	1	3	2	1	1	1	1	1	1	2	2	1
414	1	25	155	55	22.8928	3	2	1	25	2	60	3	8	7	6	2	0.857143	0	1	0	3	2	1	1	1	1	1	1	1	1	1	0	0	1	0	1	0	1	1	0	0	1	1	1	1	1	1	1	1
419	1	20	170	50	17.301	3	2	23	23	1	10	0	7	8	8	0	1	0	1	0	0	0	1	1	1	2	2	2	2	1	1	4	1	2	1	2	1	3	1	2	1	2	2	1	2	3	2	3	2
421	1	20	170	60	20.7612	3	2	23.5	23.5	1	30	1	7.5	8	8	0	1	0	4	3	4	2	1	1	1	1	4	1	1	1	1	3	1	2	1	1	0	1	1	0	0	1	2	1	2	2	1	4	1
424	1	22	175	58	18.9388	3	2	24	24	1	60	3	7	7	6	2	0.857143	0	1	0	3	2	1	2	1	1	2	1	1	1	1	2	1	2	1	1	0	1	1	0	0	2	2	1	1	2	2	4	2
426	1	22	162	55	20.9572	3	2	24	24	1	30	1	7	7	7	1	1	0	2	1	2	1	2	2	2	2	2	2	2	2	1	8	1	2	1	2	1	2	2	2	1	1	1	1	2	3	2	3	1
433	1	20	160	50	19.5312	3	2	24	24	1	30	1	8	8	7.5	0	0.9375	0	2	1	2	1	1	1	1	1	1	1	1	1	1	0	0	1	0	1	0	1	2	1	1	1	2	1	2	2	2	1	2
434	1	21	173	70	23.3887	3	2	1	25	2	90	3	8	7	7	1	1	0	4	3	6	3	3	1	1	1	2	1	1	1	3	5	1	3	2	1	0	3	2	3	2	2	2	1	2	2	2	4	1
435	1	21	172	60	20.2812	3	2	23	23	1	30	1	8	9	8	0	0.888889	0	3	2	3	2	3	1	1	1	3	1	1	1	1	4	1	2	1	1	0	3	2	3	2	3	2	1	2	2	2	2	2
437	1	21	160	55	21.4844	3	2	23	23	1	60	3	7.5	8.5	7	1	0.823529	1	3	2	5	3	3	2	4	3	1	1	1	1	1	8	1	2	1	1	0	1	2	1	1	1	2	1	1	2	1	2	2
443	1	21	160	54	21.0938	2	2	24	24	1	60	3	9	9	8	0	0.888889	0	4	3	6	3	2	1	1	1	4	2	1	1	1	5	1	2	1	1	0	2	3	3	2	1	2	1	2	2	2	2	1
449	1	20	165	52	19.1001	2	2	24	24	1	15	0	8	8	8	0	1	0	2	1	1	1	2	1	1	1	2	1	2	1	1	3	1	2	1	1	0	2	2	2	1	1	2	1	2	2	2	4	2
450	1	19	170	50	17.301	2	2	24	24	1	50	2	8	8	7	1	0.875	0	3	2	4	2	1	2	1	2	4	2	1	4	1	9	1	3	2	1	0	3	3	4	2	1	2	1	2	3	2	4	2
458	1	20	178	56	17.6745	2	2	24	24	1	30	1	8	8	7	1	0.875	0	4	3	4	2	3	4	1	1	2	1	2	1	1	7	1	2	1	1	0	3	3	4	2	1	1	1	2	2	2	4	2
459	1	21	172	57	19.2672	2	2	23	23	1	10	0	8	9	7	1	0.777778	1	1	0	0	0	1	1	1	1	1	1	1	1	3	2	1	2	1	1	0	3	2	3	2	1	2	1	1	2	2	4	2
460	1	20	180	58	17.9012	2	2	23.5	23.5	1	60	3	8	8.5	7	1	0.823529	1	4	3	6	3	3	1	4	4	2	4	4	3	3	19	3	3	2	1	0	4	4	6	3	3	2	1	2	2	2	3	2
461	1	19	165	50	18.3655	2	2	24	24	1	60	3	9	9	7	1	0.777778	1	4	3	6	3	3	4	2	1	3	3	1	1	4	13	2	3	2	1	0	2	2	2	1	1	2	2	2	2	2	3	1
464	1	22	170	58	20.0692	2	2	23	23	1	50	2	7	8	7	1	0.875	0	2	1	3	2	2	1	1	1	2	1	2	1	1	3	1	2	1	1	0	3	2	3	2	3	2	1	2	2	2	2	2
471	1	20	175	60	19.5918	2	2	23	23	1	20	1	7	8	7	1	0.875	0	1	0	1	1	1	1	1	1	1	1	1	1	1	0	0	1	0	1	0	1	1	0	0	2	2	1	2	3	1	3	1
472	1	20	165	60	22.0386	2	2	23	23	1	60	3	7	8	7	1	0.875	0	1	0	3	2	1	4	1	1	1	1	1	3	1	5	1	2	1	1	0	1	2	1	1	2	2	1	1	1	1	2	2
473	1	18	170	60	20.7612	2	2	23	23	1	30	1	7	8	7	1	0.875	0	4	3	4	2	3	3	1	1	1	1	3	1	4	9	1	3	2	1	0	4	2	4	2	1	1	1	2	3	2	4	1
475	1	18	165	55	20.202	2	2	23	23	1	20	1	7.5	8.5	7	1	0.823529	1	1	0	1	1	1	2	1	1	3	1	1	1	1	3	1	2	1	1	0	4	2	4	2	1	2	1	2	1	2	4	1
476	1	20	173	54	18.0427	2	2	24	24	1	30	1	7	7	7	1	1	0	1	0	1	1	1	1	1	1	1	1	1	1	1	0	0	2	1	1	0	1	2	1	1	2	2	1	2	3	2	3	2
477	1	19	168	53	18.7783	2	2	23	23	1	10	0	8	9	8	0	0.888889	0	1	0	0	0	1	1	1	1	1	1	1	1	1	0	0	2	1	1	0	1	1	0	0	2	2	1	2	3	2	2	2
483	1	20	160	64	25	2	2	1	25	2	30	1	7.5	6.5	6	2	0.923077	0	1	0	1	1	1	1	1	4	4	1	1	2	3	9	1	2	1	1	0	3	2	3	2	1	2	2	3	2	2	3	2
484	1	20	176	60	19.3698	2	2	23	23	1	15	0	9	10	8	0	0.8	1	1	0	0	0	2	1	1	2	3	1	2	1	4	8	1	2	1	1	0	2	2	2	1	1	1	1	2	3	2	2	1
487	1	18	164	50	18.5901	1	2	22	22	1	30	1	7.75	9.75	8	0	0.820513	1	1	0	1	1	3	2	1	1	4	1	2	1	1	7	1	2	1	1	0	3	2	3	2	1	1	2	2	2	2	4	2
491	1	18	172	65	21.9713	2	2	1	25	2	20	1	7	6	6	2	1	0	2	1	2	1	1	1	1	1	2	1	1	1	1	1	1	3	2	1	0	3	2	3	2	1	2	1	2	2	2	3	2
492	1	18	168	54	19.1327	1	2	23.5	23.5	1	5	0	7.5	8	7	1	0.875	0	1	0	0	0	1	1	1	1	2	2	1	1	1	2	1	1	0	1	0	3	3	4	2	1	2	2	2	2	1	3	2
493	1	19	171	75	25.6489	1	2	2	26	2	5	0	7.5	5.5	5	3	0.909091	0	1	0	0	0	1	1	1	1	1	1	1	1	4	3	1	1	0	1	0	1	1	0	0	1	2	1	1	1	1	4	2
494	1	18	168	50	17.7154	1	2	23.5	23.5	1	10	0	7	7.5	7	1	0.933333	0	3	2	2	1	4	2	1	1	3	1	2	1	2	8	1	3	2	1	0	2	2	2	1	1	1	1	2	2	2	3	1
495	1	18	175	90	29.3878	1	2	24	24	1	10	0	7.92	7.92	7	1	0.883838	0	1	0	0	0	1	1	1	4	1	1	1	1	1	3	1	4	3	4	3	4	4	6	3	1	1	1	1	1	1	4	1
496	1	19	174	60	19.8177	1	2	1	25	2	10	0	7	6	6	2	1	0	1	0	0	0	2	1	1	1	1	1	1	1	1	1	1	2	1	1	0	4	3	5	3	1	3	1	2	3	2	4	2
497	1	22	190	70	19.3906	3	2	2	26	2	0	0	8	6	6	2	1	0	1	0	0	0	1	1	1	1	2	4	2	1	2	6	1	1	0	1	0	4	1	3	2	1	3	1	2	2	1	4	2
498	1	19	187	55	15.7282	1	2	24	24	1	5	0	7	7	7	1	1	0	1	0	0	0	1	1	1	1	1	1	1	1	1	0	0	1	0	1	0	1	1	0	0	1	2	1	2	1	2	3	1
499	1	19	176	55	17.7557	1	2	0.5	24.5	2	30	1	7.5	7	6	2	0.857143	0	2	1	2	1	1	1	1	1	1	1	1	1	1	0	0	1	0	1	0	2	1	1	1	1	2	1	2	1	2	3	2
500	1	19	170	57	19.7232	1	2	0.5	24.5	2	60	3	7	6.5	6	2	0.923077	0	1	0	3	2	1	1	1	1	1	1	1	1	1	0	0	2	1	2	1	3	3	4	2	3	3	3	2	2	2	1	1
501	1	20	168	55	19.487	1	2	0.5	24.5	2	60	3	8	7.5	6	2	0.8	1	1	0	3	2	1	1	1	1	2	1	1	1	1	1	1	2	1	1	0	3	3	4	2	3	3	1	3	1	1	4	2
502	1	19	177	66	21.0667	1	2	24	24	1	20	1	7.5	7.5	6.5	1	0.866667	0	2	1	2	1	1	1	1	1	1	1	1	2	1	1	1	2	1	1	0	3	2	3	2	1	1	1	2	1	1	2	1
503	1	18	180	67	20.679	1	2	24	24	1	20	1	7.5	7.5	7	1	0.933333	0	1	0	1	1	1	1	1	1	1	1	1	1	1	0	0	1	0	1	0	3	2	3	2	1	1	1	2	1	1	3	1
504	1	20	165	53	19.4674	1	2	24	24	1	3	0	7.5	7.5	7	1	0.933333	0	1	0	0	0	1	1	1	1	1	1	2	1	1	1	1	1	0	1	0	1	2	1	1	1	1	1	2	1	1	2	2
510	1	18	165	55	20.202	1	2	23	23	1	30	1	7	8	7.5	0	0.9375	0	1	0	1	1	1	1	1	1	1	1	1	1	4	3	1	1	0	1	0	1	2	1	1	1	2	1	1	1	1	4	1
524	1	19	172	60	20.2812	1	2	24	24	1	10	0	6.5	6.5	6	2	0.923077	0	1	0	0	0	1	1	1	1	1	1	1	1	1	0	0	1	0	1	0	1	1	0	0	1	1	1	2	1	1	4	2
525	1	18	175	80	26.1224	1	2	24	24	1	10	0	6.5	6.5	6	2	0.923077	0	1	0	0	0	1	1	1	1	1	1	1	1	1	0	0	1	0	1	0	1	1	0	0	1	1	1	1	1	1	1	1
527	1	19	175	66	21.551	1	2	1	25	2	30	1	7.5	6.5	6	2	0.923077	0	2	1	2	1	1	1	1	1	4	1	1	1	2	4	1	2	1	1	0	4	2	4	2	1	2	1	3	1	1	3	1
541	1	20	159	45	17.7999	1	2	24	24	1	20	1	7	7	7	1	1	0	1	0	1	1	1	1	1	1	1	1	1	1	1	0	0	2	1	1	0	1	1	0	0	1	1	1	1	1	1	3	1
542	1	19	169	65	22.7583	1	2	24	24	1	30	1	7	7	6.5	1	0.928571	0	1	0	1	1	1	1	1	1	1	1	1	1	1	0	0	1	0	1	0	1	2	1	1	1	2	1	1	2	1	3	1
544	1	19	160	56	21.875	1	2	24	24	1	20	1	7.5	7.5	7	1	0.933333	0	1	0	1	1	1	1	1	1	1	1	1	1	3	2	1	3	2	1	0	3	2	3	2	1	2	1	1	1	1	4	1
545	1	19	166	48	17.4191	1	2	24	24	1	20	1	7	7	7	1	1	0	4	3	4	2	3	3	1	1	3	3	3	2	1	11	2	3	2	1	0	3	2	3	2	1	1	1	1	1	3	4	2
546	1	19	172	75	25.3515	1	2	24	24	1	20	1	7.67	7.67	7	1	0.912647	0	2	1	2	1	1	1	1	1	1	1	2	1	1	1	1	2	1	1	0	3	3	4	2	1	1	1	2	1	2	3	2
549	1	18	171	65	22.2291	1	2	24	24	1	60	3	8	8	7	1	0.875	0	2	1	4	2	2	1	3	2	3	1	1	1	1	6	1	3	2	1	0	2	2	2	1	1	1	1	3	2	1	2	1
550	1	17	175	55	17.9592	1	2	24	24	1	2	0	8	8	8	0	1	0	1	0	0	0	1	1	1	1	1	1	1	1	1	0	0	1	0	1	0	2	2	2	1	2	2	1	2	2	1	4	2
551	1	19	172	65	21.9713	1	2	24	24	1	15	0	7	7	7	1	1	0	2	1	1	1	1	1	1	2	2	2	1	2	1	4	1	1	0	1	0	3	2	3	2	1	2	2	1	2	2	3	2
553	1	21	171	63	21.5451	1	2	23.5	23.5	1	30	1	7.5	8	7	1	0.875	0	1	0	1	1	2	1	1	2	1	3	1	1	1	4	1	2	1	2	1	1	2	1	1	1	2	1	2	1	2	3	1
554	1	20	166	61	22.1367	2	2	3	27	2	200	3	8	5	5	3	1	0	4	3	6	3	1	3	1	1	3	1	3	2	4	10	2	3	2	1	0	4	3	5	3	1	2	1	3	2	3	4	1
555	1	20	163	46	17.3134	2	2	1	25	2	20	1	8	7	7	1	1	0	2	1	2	1	1	1	1	1	3	1	2	1	1	3	1	2	1	1	0	3	2	3	2	1	1	1	2	3	2	4	1
556	1	19	170	55	19.0311	2	2	1	25	2	20	1	8	7	7	1	1	0	3	2	3	2	1	1	1	3	4	1	1	1	4	8	1	2	1	1	0	3	3	4	2	1	2	1	2	3	2	3	2
557	1	19	172	55	18.5911	2	2	24	24	1	30	1	7.5	7.5	7	1	0.933333	0	1	0	1	1	1	1	1	1	3	1	1	1	1	2	1	1	0	1	0	3	1	2	1	1	1	1	2	2	1	4	1
563	1	20	175	65	21.2245	2	2	23	23	1	20	1	8	9	9	0	1	0	2	1	2	1	1	4	1	1	2	1	1	1	1	4	1	1	0	1	0	2	1	1	1	1	2	1	2	2	1	4	2
568	1	20	173	82	27.3982	2	2	24	24	1	5	0	8	8	8	0	1	0	3	2	2	1	1	1	1	2	1	3	2	1	1	4	1	2	1	1	0	3	1	2	1	2	2	1	2	1	1	3	1
570	1	21	170	85	29.4118	2	2	1	25	2	30	1	8	7	7	1	1	0	3	2	3	2	2	2	1	1	1	1	2	1	1	3	1	3	2	1	0	2	2	2	1	2	2	1	2	2	2	3	2
572	1	20	173	60	20.0474	2	2	1	25	2	30	1	8	7	6.5	1	0.928571	0	3	2	3	2	2	4	1	3	4	4	3	1	1	14	2	2	1	1	0	3	3	4	2	2	2	1	2	3	2	4	2
573	1	20	183	67	20.0066	2	2	24	24	1	10	0	7.5	7.5	7	1	0.933333	0	1	0	0	0	1	2	1	1	1	1	1	1	1	1	1	1	0	1	0	1	2	1	1	1	2	1	2	3	1	2	2
580	1	21	170	60	20.7612	2	2	24	24	1	60	3	8	8	7	1	0.875	0	2	1	4	2	2	2	1	1	1	1	1	1	1	2	1	2	1	1	0	2	2	2	1	1	1	1	1	2	1	4	2
581	1	20	165	53	19.4674	2	2	24	24	1	20	1	6.83	6.83	6	2	0.878477	0	2	1	2	1	1	1	1	1	4	1	1	1	3	5	1	2	1	1	0	3	2	3	2	1	2	2	2	2	1	2	1
584	1	20	175	63	20.5714	2	2	23	23	1	120	3	7.33	8.33	7	1	0.840336	1	4	3	6	3	1	1	1	1	1	1	1	1	1	0	0	1	0	1	0	3	3	4	2	1	1	1	2	3	1	4	2
592	1	20	190	50	13.8504	2	2	24	24	1	60	3	11	11	8	0	0.727273	2	2	1	4	2	2	2	1	1	2	3	1	1	1	5	1	2	1	3	2	3	3	4	2	1	2	1	1	2	2	1	1
593	1	19	170	50	17.301	2	2	23.5	23.5	1	30	1	7.83	8.33	7.5	0	0.90036	0	3	2	3	2	1	1	1	1	2	1	2	1	2	3	1	2	1	1	0	3	1	2	1	1	2	2	2	3	2	3	1
594	1	19	168	75	26.5731	2	2	24	24	1	120	3	7.5	7.5	6	2	0.8	1	1	0	3	2	2	3	1	1	4	1	1	1	1	6	1	3	2	1	0	1	1	0	0	1	2	1	2	1	2	4	2
595	1	20	175	58	18.9388	2	2	24	24	1	20	1	8	8	7.5	0	0.9375	0	2	1	2	1	2	1	2	1	2	1	1	1	1	3	1	2	1	1	0	2	2	2	1	1	1	1	1	3	2	3	1
596	1	19	170	60	20.7612	2	2	24	24	1	5	0	8	8	7	1	0.875	0	2	1	1	1	4	1	4	2	4	1	2	1	4	14	2	2	1	1	0	1	2	1	1	1	1	1	3	3	2	3	2
597	1	24	170	65	22.4913	2	2	1	25	2	2	0	8	7	7	1	1	0	1	0	0	0	1	1	1	1	1	1	1	1	1	0	0	1	0	1	0	2	1	1	1	1	2	1	3	2	2	2	1
598	1	20	174	55	18.1662	2	2	24	24	1	60	3	8	8	7	1	0.875	0	4	3	6	3	1	1	1	1	2	2	2	2	3	6	1	3	2	2	1	4	3	5	3	2	2	2	3	3	3	3	2
599	1	22	160	68	26.5625	2	2	24	24	1	30	1	8	8	7	1	0.875	0	1	0	1	1	2	1	1	1	1	1	1	1	1	1	1	1	0	1	0	4	1	3	2	1	2	1	3	1	1	4	2
600	1	19	181	85	25.9455	2	2	24	24	1	10	0	8	8	7	1	0.875	0	1	0	0	0	1	1	1	1	2	2	2	1	1	3	1	2	1	1	0	2	2	2	1	1	2	1	3	1	2	4	1
601	1	20	176	68	21.9525	2	2	24	24	1	60	3	9	9	8	0	0.888889	0	1	0	3	2	1	1	1	4	1	1	1	1	3	5	1	1	0	1	0	4	2	4	2	1	2	1	3	1	1	4	2
602	1	19	165	54	19.8347	2	2	24	24	1	40	2	9	9	8	0	0.888889	0	4	3	5	3	4	2	1	1	2	2	2	1	3	9	1	4	3	1	0	4	4	6	3	1	2	1	2	3	2	3	1
603	1	20	162	47	17.9089	2	2	24	24	1	10	0	7.5	7.5	7.5	0	1	0	2	1	1	1	1	1	1	1	1	3	2	1	1	3	1	2	1	1	0	3	2	3	2	1	1	1	2	1	2	3	2
614	1	20	170	60	20.7612	2	2	24	24	1	30	1	8	8	7	1	0.875	0	3	2	3	2	1	1	1	1	4	1	2	1	1	4	1	2	1	1	0	1	1	0	0	1	2	1	3	1	2	4	2
620	1	19	169	58	20.3074	2	2	23.5	23.5	1	30	1	8	8.5	7	1	0.823529	1	2	1	2	1	2	2	1	1	1	1	1	1	1	2	1	2	1	1	0	3	3	4	2	1	1	1	2	2	2	3	1
631	1	20	165	58	21.3039	2	2	23	23	1	120	3	8	9	6	2	0.666667	2	3	2	5	3	1	1	4	4	4	3	1	3	4	16	2	2	1	1	0	1	2	1	1	1	1	1	2	2	1	3	1
632	1	20	170	53	18.3391	2	2	23	23	1	5	0	8	9	8	0	0.888889	0	1	0	0	0	1	1	1	2	1	1	1	1	1	1	1	2	1	1	0	1	2	1	1	1	2	1	2	2	2	3	1
633	1	20	182	78	23.5479	2	2	0.5	24.5	2	10	0	8	7.5	7.5	0	1	0	1	0	0	0	1	1	1	1	2	2	1	1	1	2	1	1	0	1	0	1	1	0	0	1	2	1	2	1	1	2	1
634	1	18	170	60	20.7612	2	2	23.5	23.5	1	30	1	7.5	8	8	0	1	0	1	0	1	1	1	1	1	1	1	1	1	1	2	1	1	1	0	1	0	2	2	2	1	1	2	1	2	2	1	3	1
635	1	21	170	65	22.4913	2	2	23	23	1	15	0	8	9	8	0	0.888889	0	2	1	1	1	1	1	1	1	1	1	1	1	1	0	0	2	1	1	0	1	2	1	1	1	2	1	1	1	1	3	1
636	1	20	183	68	20.3052	2	2	24	24	1	10	0	8	8	7	1	0.875	0	2	1	1	1	1	1	1	1	1	1	1	1	1	0	0	2	1	1	0	2	2	2	1	2	2	1	2	2	1	4	1
637	1	20	176	71	22.921	2	2	24	24	1	60	3	8	8	7	1	0.875	0	2	1	4	2	1	2	1	2	4	2	2	1	1	7	1	2	1	1	0	3	2	3	2	1	2	1	2	2	1	4	1
638	1	19	175	55	17.9592	2	2	24	24	1	30	1	8	8	7	1	0.875	0	1	0	1	1	1	1	1	1	2	1	1	1	1	1	1	2	1	1	0	3	2	3	2	1	1	1	3	2	2	3	1
645	1	21	165	45	16.5289	3	2	23	23	1	120	3	8	9	7	1	0.777778	1	4	3	6	3	4	3	1	4	1	1	1	1	2	9	1	3	2	1	0	1	2	1	1	2	2	1	2	2	2	4	2
650	1	23	162	50	19.052	3	2	23.5	23.5	1	20	1	7.5	8	8	0	1	0	1	0	1	1	1	1	1	1	2	1	1	1	1	1	1	2	1	1	0	3	2	3	2	1	2	1	2	2	1	2	2
658	1	23	167	73	26.1752	3	2	24	24	1	30	1	10	10	7	1	0.7	2	1	0	1	1	1	1	1	2	1	1	1	1	1	1	1	1	0	1	0	2	2	2	1	3	2	1	3	2	1	4	2
660	1	20	172	59	19.9432	3	2	24	24	1	30	1	8	8	7	1	0.875	0	2	1	2	1	1	1	1	1	1	1	1	1	1	0	0	2	1	1	0	2	1	1	1	1	2	1	2	1	2	4	2
662	1	20	172	75	25.3515	3	2	24	24	1	30	1	7	7	7	1	1	0	3	2	3	2	1	1	1	1	1	1	1	1	1	0	0	1	0	1	0	3	2	3	2	2	2	1	3	3	2	4	1
663	1	21	176	62	20.0155	3	2	22	22	1	60	3	8	10	8	0	0.8	1	1	0	3	2	1	1	1	1	4	1	1	1	1	3	1	1	0	1	0	1	1	0	0	1	2	1	1	1	1	3	2
664	1	21	172	57	19.2672	3	2	24	24	1	10	0	9	9	9	0	1	0	2	1	1	1	3	4	1	1	1	1	1	1	3	7	1	3	2	2	1	3	1	2	1	1	2	1	1	1	1	3	2
665	1	21	180	65	20.0617	3	2	23	23	1	10	0	7.5	8.5	8	0	0.941176	0	1	0	0	0	3	3	2	1	1	1	2	1	3	8	1	2	1	1	0	2	2	2	1	1	2	1	2	1	1	4	2
668	1	20	161	70	27.0051	3	2	24	24	1	60	3	9	9	7.5	0	0.833333	1	1	0	3	2	1	1	1	1	1	1	1	1	1	0	0	2	1	1	0	2	2	2	1	1	1	1	2	2	1	3	2
672	1	20	171	62	21.2031	3	2	24	24	1	30	1	8	8	8	0	1	0	3	2	3	2	4	4	1	1	4	1	1	1	1	9	1	3	2	1	0	4	3	5	3	1	1	1	2	3	2	3	1
685	1	20	170	65	22.4913	3	2	24	24	1	30	1	9	9	8	0	0.888889	0	1	0	1	1	1	1	1	1	1	1	1	1	1	0	0	1	0	1	0	1	1	0	0	1	1	1	2	3	1	4	1
687	1	22	170	60	20.7612	3	2	23.5	23.5	1	90	3	11	11.5	8	0	0.695652	2	4	3	6	3	1	2	1	3	3	1	2	1	1	6	1	2	1	1	0	4	3	5	3	2	2	1	2	3	2	3	2
696	1	23	162	61	23.2434	3	2	2	26	2	30	1	7.5	5.5	5	3	0.909091	0	4	3	4	2	1	3	1	4	1	1	1	1	1	5	1	3	2	1	0	3	2	3	2	1	2	1	2	3	2	3	2
697	1	21	165	60	22.0386	3	2	23	23	1	15	0	7	8	7	1	0.875	0	1	0	0	0	1	1	1	1	4	1	1	1	1	3	1	2	1	1	0	2	1	1	1	1	2	1	1	2	1	2	1
698	1	20	172	60	20.2812	3	2	24	24	1	60	3	10	10	9	0	0.9	0	4	3	6	3	1	1	1	1	1	1	1	1	1	0	0	2	1	1	0	1	1	0	0	1	2	1	2	2	2	3	1
706	1	20	170	60	20.7612	3	2	24	24	1	20	1	9	9	8	0	0.888889	0	3	2	3	2	3	1	1	1	1	2	1	1	1	3	1	2	1	1	0	2	2	2	1	1	1	1	2	3	1	2	1
709	1	22	170	62	21.4533	3	2	23.5	23.5	1	10	0	8	8.5	8	0	0.941176	0	3	2	2	1	4	4	1	1	1	3	1	1	1	8	1	2	1	1	0	4	1	3	2	1	2	1	2	3	1	4	1
713	1	23	182	70	21.1327	3	2	2	26	2	60	3	12	10	9	0	0.9	0	1	0	3	2	1	1	1	4	4	4	2	1	1	10	2	1	0	1	0	4	4	6	3	2	2	2	3	1	2	4	2
714	1	23	175	75	24.4898	3	2	23	23	1	20	1	7.5	8.5	8	0	0.941176	0	1	0	1	1	2	1	1	1	1	1	2	1	1	2	1	2	1	1	0	1	1	0	0	1	2	1	1	1	1	3	1
717	1	21	182	60	18.1138	3	2	24	24	1	5	0	6	6	6	2	1	0	1	0	0	0	1	1	1	1	1	1	1	1	1	0	0	2	1	1	0	1	1	0	0	1	1	1	1	3	1	1	1
718	1	20	170	55	19.0311	3	2	24	24	1	120	3	6	6	4	3	0.666667	2	4	3	6	3	1	1	1	1	4	1	1	1	1	3	1	4	3	1	0	4	4	6	3	3	3	3	3	3	3	4	2
720	1	20	165	75	27.5482	3	2	24	24	1	10	0	8	8	7.5	0	0.9375	0	2	1	1	1	2	1	1	2	3	3	2	1	1	7	1	3	2	1	0	4	3	5	3	1	2	1	2	1	1	4	2
721	1	21	179	65	20.2865	3	2	24	24	1	20	1	7.5	7.5	7	1	0.933333	0	2	1	2	1	1	1	1	1	1	1	1	1	1	0	0	2	1	1	0	2	2	2	1	1	2	1	1	1	1	3	1
723	1	21	173	56	18.7109	3	2	24	24	1	30	1	8	8	7	1	0.875	0	3	2	3	2	2	2	2	2	2	1	3	3	1	9	1	2	1	1	0	3	2	3	2	2	2	1	2	3	2	3	1
724	1	22	170	70	24.2215	3	2	24	24	1	30	1	7	7	6.5	1	0.928571	0	3	2	3	2	1	1	1	4	1	1	1	1	1	3	1	3	2	1	0	2	2	2	1	3	2	1	2	3	1	3	2
725	1	25	175	65	21.2245	3	2	24	24	1	60	3	7.5	7.5	6	2	0.8	1	2	1	4	2	1	1	1	1	1	1	1	1	1	0	0	2	1	1	0	1	2	1	1	1	2	1	2	2	2	4	2
726	1	20	170	54	18.6851	3	2	1	25	2	40	2	8	7	6	2	0.857143	0	3	2	4	2	1	1	1	1	1	1	1	1	1	0	0	3	2	1	0	3	2	3	2	1	1	1	3	2	2	4	2
728	1	26	168	62	21.9671	3	2	23.5	23.5	1	30	1	8	8.5	8	0	0.941176	0	4	3	4	2	1	1	1	1	1	1	1	1	1	0	0	2	1	1	0	3	2	3	2	1	1	1	1	1	2	2	2
729	1	25	175	74	24.1633	3	2	2	26	2	30	1	14	12	10	0	0.833333	1	4	3	4	2	1	4	1	1	2	2	1	1	2	6	1	1	0	4	3	4	1	3	2	3	3	2	3	2	2	4	2
730	1	22	171	57	19.4932	3	2	24	24	1	60	3	10	10	8	0	0.8	1	2	1	4	2	1	1	1	4	1	1	1	1	1	3	1	2	1	1	0	1	1	0	0	1	2	1	2	2	1	4	1
735	1	21	169	57	19.9573	3	2	23	23	1	10	0	7.5	8.5	7	1	0.823529	1	1	0	0	0	1	1	1	1	1	1	1	1	1	0	0	1	0	1	0	1	1	0	0	1	2	1	1	3	1	3	1
739	1	20	175	65	21.2245	3	2	24	24	1	60	3	10.5	10.5	7	1	0.666667	2	3	2	5	3	4	1	1	4	1	1	1	1	2	7	1	2	1	1	0	4	3	5	3	1	1	2	2	1	2	2	2
740	1	20	170	50	17.301	3	2	24	24	1	30	1	9	9	8	0	0.888889	0	1	0	1	1	1	1	1	1	1	1	1	1	1	0	0	2	1	1	0	3	2	3	2	1	2	1	2	2	2	3	1
743	1	23	160	47	18.3594	3	2	24	24	1	30	1	7.67	7.67	7	1	0.912647	0	3	2	3	2	1	1	1	1	1	1	1	1	1	0	0	1	0	1	0	3	2	3	2	1	2	1	2	3	2	2	1
747	1	22	170	60	20.7612	3	2	24	24	1	5	0	7	7	7	1	1	0	1	0	0	0	1	1	2	1	1	1	1	2	2	3	1	1	0	1	0	2	2	2	1	1	2	2	2	3	1	3	1
1	2	18	180	50	15.4321	1	1	1	25	2	5	0	8	7	7	1	1	0	1	0	0	0	1	1	1	1	1	1	1	1	1	0	0	3	2	1	0	3	2	3	2	1	1	1	2	2	2	3	1
1	2	20	160	54	21.0938	2	2	24	24	1	30	1	7.67	7.67	7	1	0.912647	0	2	1	2	1	2	2	1	1	1	1	2	1	1	3	1	2	1	1	0	4	2	4	2	1	1	1	1	2	1	4	1
4	2	21	155	51	21.2279	2	2	23	23	1	50	2	8	9	7	1	0.777778	1	4	3	5	3	1	1	1	1	1	1	1	1	4	3	1	3	2	1	0	2	3	3	2	1	1	1	2	2	2	4	2
5	2	20	157	50	20.2848	2	2	24	24	1	10	0	8	8	8	0	1	0	2	1	1	1	1	1	1	1	4	2	1	1	1	4	1	2	1	1	0	3	3	4	2	1	1	1	2	3	2	3	1
6	2	20	150	50	22.2222	2	2	24	24	1	1	0	8	8	7	1	0.875	0	1	0	0	0	1	1	2	2	1	1	1	1	1	2	1	1	0	1	0	1	3	2	1	1	1	1	2	3	2	4	2
8	2	19	158	60	24.0346	1	1	1	25	2	180	3	9	8	5	3	0.625	3	4	3	6	3	1	4	1	1	4	1	1	1	1	6	1	4	3	1	0	1	2	1	1	1	3	1	3	1	3	4	2
8	2	18	160	50	19.5312	2	2	23	23	1	30	1	7	8	8	0	1	0	2	1	2	1	1	1	1	1	2	1	2	1	1	2	1	2	1	1	0	1	2	1	1	1	1	1	2	2	2	3	2
9	2	19	190	50	13.8504	1	1	1	25	2	20	1	8	7	7	1	1	0	1	0	1	1	2	2	1	1	4	1	3	1	1	7	1	3	2	1	0	4	4	6	3	1	2	1	3	1	2	4	2
9	2	20	158	49	19.6283	2	2	24	24	1	10	0	7	7	7	1	1	0	1	0	0	0	1	1	2	1	1	1	1	1	1	1	1	2	1	1	0	1	1	0	0	1	1	1	2	1	2	3	1
11	2	20	153	43	18.369	2	2	23.5	23.5	1	10	0	7.25	7.75	7	1	0.903226	0	1	0	0	0	2	2	3	1	2	2	3	1	3	10	2	2	1	1	0	1	2	1	1	1	1	1	2	3	2	3	2
12	2	18	156	42	17.2584	2	2	23	23	1	30	1	7.25	8.25	7	1	0.848485	1	3	2	3	2	1	1	1	1	1	1	1	1	1	0	0	2	1	1	0	1	3	2	1	1	1	1	2	2	1	4	2
12	2	19	178	58	18.3058	1	1	23	23	1	5	0	7	8	8	0	1	0	1	0	0	0	1	1	1	1	1	1	1	1	1	0	0	1	0	1	0	2	2	2	1	1	1	1	2	3	1	2	1
13	2	21	150	45	20	2	2	23.5	23.5	1	10	0	7.5	8	8	0	1	0	2	1	1	1	2	1	1	1	1	1	2	1	3	4	1	2	1	1	0	2	2	2	1	1	2	1	2	2	2	4	2
13	2	18	155	44	18.3143	1	1	24	24	1	30	1	8	8	7	1	0.875	0	1	0	1	1	1	2	1	2	1	1	2	1	3	5	1	1	0	1	0	1	2	1	1	1	1	1	2	2	2	2	1
14	2	18	150	45	20	1	1	1.5	25.5	2	30	1	9	7.5	7	1	0.933333	0	2	1	2	1	1	2	1	2	2	2	2	1	1	5	1	3	2	1	0	2	2	2	1	1	1	1	2	2	2	2	1
14	2	20	160	54	21.0938	2	2	22	22	1	150	3	7	9	6	2	0.666667	2	4	3	6	3	4	3	2	1	4	2	2	2	3	14	2	3	2	1	0	3	3	4	2	1	1	1	2	3	1	4	2
15	2	19	163	64	24.0882	1	1	24	24	1	10	0	8	8	7	1	0.875	0	1	0	0	0	1	1	1	1	1	1	1	1	4	3	1	1	0	1	0	2	2	2	1	1	1	1	2	2	2	4	2
16	2	20	160	58	22.6562	1	1	24	24	1	30	1	8	8	7	1	0.875	0	3	2	3	2	1	1	2	1	3	3	4	3	1	10	2	3	2	1	0	3	2	3	2	1	1	1	1	1	2	2	2
17	2	19	165	50	18.3655	1	1	2.5	26.5	2	40	2	9	6.5	5	3	0.769231	1	4	3	5	3	1	2	1	1	2	4	4	1	4	11	2	2	1	1	0	4	3	5	3	2	3	2	1	1	1	4	2
19	2	20	158	50	20.0288	2	2	23	23	1	5	0	8	9	8	0	0.888889	0	2	1	1	1	3	1	1	1	3	1	2	1	1	5	1	2	1	1	0	4	4	6	3	1	1	1	2	3	2	4	2
19	2	18	162	50	19.052	1	1	24	24	1	40	2	9	9	8	0	0.888889	0	3	2	4	2	3	4	2	2	1	1	1	1	4	10	2	2	1	1	0	3	3	4	2	1	1	1	2	1	2	4	1
20	2	19	160	49	19.1406	1	1	24	24	1	10	0	9	9	9	0	1	0	1	0	0	0	1	1	1	2	1	1	1	1	1	1	1	1	0	1	0	2	2	2	1	1	2	1	2	2	1	4	1
21	2	19	150	50	22.2222	1	1	1.5	25.5	2	30	1	8	6.5	6	2	0.923077	0	1	0	1	1	1	1	1	1	1	3	1	1	2	3	1	2	1	1	0	4	3	5	3	1	2	2	2	1	2	3	2
21	2	20	151	50	21.9289	2	2	24	24	1	10	0	8	8	8	0	1	0	2	1	1	1	1	2	3	1	3	1	2	2	1	7	1	2	1	1	0	3	3	4	2	1	2	1	2	3	1	4	2
23	2	18	163	46	17.3134	1	1	23	23	1	30	1	8	9	8	0	0.888889	0	1	0	1	1	1	1	1	1	1	1	1	1	1	0	0	2	1	1	0	3	2	3	2	1	1	1	2	2	2	3	1
24	2	19	160	48	18.75	2	2	2	26	2	180	3	10	8	6	2	0.75	2	4	3	6	3	2	1	2	1	4	1	3	1	4	10	2	3	2	1	0	3	3	4	2	1	2	1	2	3	3	3	1
27	2	20	155	42	17.4818	2	2	24	24	1	30	1	7.67	7.67	7	1	0.912647	0	2	1	2	1	1	3	3	2	4	3	2	3	1	13	2	3	2	1	0	3	3	4	2	1	2	2	3	1	3	4	2
28	2	20	163	48	18.0662	2	2	23.5	23.5	1	10	0	7.5	8	8	0	1	0	1	0	0	0	1	2	1	2	2	1	2	1	1	4	1	1	0	1	0	1	1	0	0	1	2	1	2	2	1	2	1
29	2	21	154	46	19.3962	2	2	24	24	1	40	2	7	7	5	3	0.714286	2	4	3	5	3	1	1	1	1	1	4	2	1	1	4	1	4	3	1	0	4	3	5	3	1	1	1	2	1	2	4	1
30	2	20	155	52	21.6441	2	2	23	23	1	10	0	7.83	8.83	8	0	0.906002	0	2	1	1	1	2	2	1	1	1	1	1	1	1	2	1	2	1	1	0	2	1	1	1	1	1	1	1	2	2	4	2
32	2	18	160	48	18.75	1	2	24	24	1	30	1	8	8	7	1	0.875	0	3	2	3	2	1	1	1	1	4	1	3	1	1	5	1	3	2	1	0	3	2	3	2	1	1	1	2	3	2	3	2
33	2	20	153	55	23.4952	2	2	22	22	1	120	3	7	9	7	1	0.777778	1	2	1	4	2	1	1	1	1	4	2	1	1	1	4	1	2	1	1	0	2	2	2	1	1	2	2	2	2	2	4	1
33	2	20	155	46	19.1467	1	2	24	24	1	20	1	7.5	7.5	7	1	0.933333	0	1	0	1	1	1	1	1	1	2	1	1	1	3	3	1	2	1	1	0	1	2	1	1	1	1	1	2	2	2	4	2
34	2	20	156	52	21.3675	2	2	1	25	2	180	3	8	7	7	1	1	0	1	0	3	2	1	1	2	2	4	2	2	2	2	9	1	2	1	1	0	2	2	2	1	1	1	2	1	2	2	4	2
35	2	20	158	46	18.4265	2	2	23	23	1	10	0	7.5	8.5	8	0	0.941176	0	3	2	2	1	1	1	1	1	1	1	1	1	1	0	0	2	1	1	0	3	2	3	2	1	1	1	2	2	1	3	1
38	2	20	155	59	24.5578	2	2	23.5	23.5	1	30	1	8	8.5	7	1	0.823529	1	1	0	1	1	1	2	1	1	2	1	1	1	4	5	1	1	0	1	0	2	2	2	1	1	2	2	2	1	2	4	2
38	2	20	166	64	23.2254	1	2	24	24	1	10	0	7	7	7	1	1	0	1	0	0	0	3	1	1	2	2	2	2	1	1	6	1	2	1	1	0	2	2	2	1	1	2	2	1	1	2	4	2
39	2	18	160	55	21.4844	2	2	21	21	1	120	3	8	11	8	0	0.727273	2	3	2	5	3	3	3	2	2	3	3	2	1	1	11	2	2	1	1	0	3	3	4	2	1	2	1	2	2	2	3	1
39	2	17	154	46	19.3962	1	2	24	24	1	20	1	7	7	7	1	1	0	1	0	1	1	1	1	1	1	3	2	2	1	1	4	1	2	1	1	0	3	2	3	2	1	1	1	2	2	2	3	1
40	2	17	172	60	20.2812	1	2	24	24	1	20	1	7.5	7.5	7	1	0.933333	0	1	0	1	1	1	1	2	3	1	1	2	1	1	4	1	2	1	1	0	2	2	2	1	1	2	1	1	1	2	4	2
41	2	17	154	46	19.3962	1	2	24	24	1	20	1	7	7	7	1	1	0	1	0	1	1	1	1	1	1	3	2	2	1	1	4	1	2	1	1	0	3	2	3	2	1	2	1	2	2	2	4	1
42	2	20	150	44	19.5556	2	2	23.5	23.5	1	120	3	7.67	8.17	7	1	0.856793	0	2	1	4	2	1	3	1	1	2	1	1	1	1	3	1	2	1	1	0	2	2	2	1	1	2	1	2	2	2	3	1
42	2	20	160	46	17.9688	1	2	24	24	1	40	2	8	8	7	1	0.875	0	4	3	5	3	2	1	1	1	2	2	2	1	3	6	1	3	2	1	0	2	2	2	1	1	1	1	1	3	1	4	1
44	2	20	157	58	23.5304	1	2	1	25	2	20	1	8	7	7	1	1	0	1	0	1	1	4	1	1	1	1	4	2	1	4	10	2	3	2	1	0	4	3	5	3	1	2	1	1	2	2	4	2
45	2	20	167	57	20.4382	2	2	20	20	1	120	3	7.67	11.67	7	1	0.599829	3	4	3	6	3	1	1	2	3	2	2	1	2	2	7	1	2	1	1	0	4	3	5	3	1	2	1	2	2	2	3	2
45	2	18	158	40	16.0231	1	2	24	24	1	10	0	7.67	7.67	7	1	0.912647	0	1	0	0	0	1	2	1	1	2	1	1	1	1	2	1	2	1	1	0	2	2	2	1	1	1	1	2	3	3	4	2
46	2	20	150	42	18.6667	2	2	23	23	1	20	1	8	9	7	1	0.777778	1	2	1	2	1	3	2	2	2	2	2	2	2	1	9	1	2	1	1	0	3	3	4	2	1	2	1	2	2	2	3	1
46	2	19	160	45	17.5781	1	2	23	23	1	20	1	7	8	8	0	1	0	1	0	1	1	2	1	1	1	1	1	1	1	3	3	1	2	1	1	0	2	2	2	1	1	1	1	1	1	2	3	1
47	2	20	158	54	21.6311	2	2	23	23	1	15	0	8	9	7	1	0.777778	1	1	0	0	0	3	2	1	1	3	1	1	1	4	8	1	2	1	1	0	2	2	2	1	1	1	1	2	1	2	2	1
47	2	19	159	46	18.1955	2	2	24	24	1	30	1	7	7	6	2	0.857143	0	1	0	1	1	1	1	1	1	1	1	1	1	1	0	0	1	0	1	0	1	1	0	0	1	1	1	2	2	1	2	1
49	2	22	160	50	19.5312	2	2	24	24	1	30	1	7	7	6	2	0.857143	0	2	1	2	1	1	2	1	1	3	1	1	1	4	6	1	2	1	1	0	1	2	1	1	1	1	1	2	3	2	4	1
49	2	19	164	49	18.2183	1	1	24	24	1	15	0	7.5	7.5	7	1	0.933333	0	1	0	0	0	1	1	1	1	2	2	1	1	1	2	1	1	0	1	0	2	2	2	1	1	1	1	2	2	2	3	2
50	2	19	155	50	20.8117	1	1	23.5	23.5	1	30	1	7	7.5	7	1	0.933333	0	3	2	3	2	3	2	1	1	1	1	1	1	3	5	1	2	1	1	0	1	1	0	0	1	1	1	2	1	1	2	1
51	2	20	153	47	20.0777	2	2	23.5	23.5	1	60	3	7.5	8	6	2	0.75	2	4	3	6	3	2	2	1	1	1	1	2	1	1	3	1	3	2	1	0	2	2	2	1	1	2	1	2	2	2	4	1
52	2	19	156	40	16.4366	1	1	24	24	1	30	1	8	8	7	1	0.875	0	3	2	3	2	2	1	2	1	2	1	3	2	1	6	1	3	2	1	0	2	1	1	1	1	1	1	1	2	2	4	1
53	2	18	158	50	20.0288	1	1	0.67	24.67	2	20	1	8	7.33	7	1	0.95498	0	1	0	1	1	2	1	1	2	2	2	3	1	1	6	1	2	1	1	0	2	2	2	1	1	1	1	2	3	2	4	1
54	2	21	158	50	20.0288	2	2	24	24	1	5	0	7.33	7.33	7	1	0.95498	0	2	1	1	1	1	1	1	2	2	1	2	2	1	4	1	2	1	1	0	2	2	2	1	1	1	1	2	1	2	4	2
55	2	19	156	48	19.7239	1	1	24	24	1	10	0	8	8	7	1	0.875	0	1	0	0	0	1	1	1	1	2	1	1	1	1	1	1	2	1	1	0	2	2	2	1	1	1	1	2	2	2	4	2
56	2	20	163	56	21.0772	1	1	0.5	24.5	2	10	0	8	7.5	7	1	0.933333	0	3	2	2	1	1	1	2	2	2	1	2	1	1	4	1	2	1	1	0	3	2	3	2	1	1	1	2	3	2	4	2
56	2	20	150	50	22.2222	2	2	24	24	1	70	3	7.67	7.67	7	1	0.912647	0	3	2	5	3	1	1	1	1	4	1	1	1	1	3	1	3	2	1	0	3	2	3	2	1	1	1	1	2	2	4	1
57	2	19	156	45	18.4911	1	1	0.5	24.5	2	5	0	8	7.5	7	1	0.933333	0	1	0	0	0	1	1	1	2	2	2	2	2	1	5	1	2	1	1	0	2	2	2	1	1	2	1	2	2	2	4	2
58	2	19	160	52	20.3125	1	1	23.5	23.5	1	30	1	8	8.5	8	0	0.941176	0	3	2	3	2	3	1	1	1	2	2	2	1	1	5	1	2	1	1	0	3	2	3	2	1	2	1	2	2	2	3	1
59	2	20	162	52	19.8141	1	1	24	24	1	30	1	7.67	7.67	7	1	0.912647	0	4	3	4	2	1	1	1	1	1	1	2	1	2	2	1	2	1	1	0	3	2	3	2	1	1	1	2	2	2	2	1
64	2	19	150	41	18.2222	1	1	24	24	1	40	2	8	8	8	0	1	0	3	2	4	2	1	1	2	2	3	2	1	2	1	6	1	3	2	1	0	3	2	3	2	1	2	1	3	2	2	4	2
65	2	20	150	45	20	2	2	22	22	1	120	3	7.83	9.83	7	1	0.712106	2	2	1	4	2	3	1	2	1	2	1	2	1	1	5	1	2	1	1	0	1	1	0	0	1	1	1	2	3	2	3	2
66	2	20	155	48	19.9792	2	2	23.5	23.5	1	40	2	8	8.5	6	2	0.705882	2	1	0	2	1	2	2	1	1	4	1	1	1	1	5	1	3	2	1	0	3	3	4	2	1	1	2	1	1	2	3	1
67	2	19	162	50	19.052	2	2	23.5	23.5	1	30	1	7.75	8.25	8	0	0.969697	0	2	1	2	1	1	1	3	3	4	1	4	2	2	12	2	2	1	1	0	4	2	4	2	1	2	1	1	2	2	4	2
68	2	21	158	52	20.83	2	2	23	23	1	120	3	8	9	7	1	0.777778	1	1	0	3	2	1	1	1	2	4	1	2	2	4	9	1	3	2	1	0	4	4	6	3	2	2	1	1	3	2	4	2
69	2	19	160	54	21.0938	1	1	2	26	2	8	0	9	7	7	1	1	0	1	0	0	0	1	1	1	1	2	2	2	2	1	4	1	1	0	1	0	1	2	1	1	1	1	1	2	2	1	4	1
69	2	21	160	54	21.0938	2	2	22	22	1	60	3	8	10	7.5	0	0.75	2	3	2	5	3	2	2	1	1	2	1	2	2	3	7	1	3	2	1	0	3	2	3	2	1	1	1	2	2	2	3	1
70	2	19	158	47	18.8271	1	1	0.5	24.5	2	30	1	8	7.5	7	1	0.933333	0	3	2	3	2	2	1	1	1	3	2	1	2	1	5	1	2	1	1	0	3	2	3	2	1	1	1	1	2	2	4	2
71	2	20	158	55	22.0317	2	2	24	24	1	15	0	8	8	8	0	1	0	3	2	2	1	2	2	1	1	3	1	1	1	2	5	1	2	1	1	0	2	2	2	1	1	1	1	2	2	1	2	1
72	2	20	155	50	20.8117	2	2	2	26	2	30	1	7.5	5.5	5	3	0.909091	0	3	2	3	2	3	1	1	1	4	1	1	1	1	5	1	2	1	1	0	1	1	0	0	1	1	1	2	2	2	4	2
73	2	19	160	50	19.5312	2	2	22.5	22.5	1	120	3	8	9.5	7	1	0.736842	2	1	0	3	2	2	1	1	1	2	1	1	1	1	2	1	2	1	1	0	3	3	4	2	1	1	1	2	2	2	4	2
74	2	22	152	46	19.91	1	1	0.5	24.5	2	15	0	7.5	7	7	1	1	0	2	1	1	1	2	1	1	1	1	1	2	2	1	3	1	2	1	1	0	2	2	2	1	1	1	1	2	2	2	2	2
74	2	19	165	54	19.8347	2	2	24	24	1	60	3	8	8	6	2	0.75	2	1	0	3	2	2	2	1	1	2	1	2	1	1	4	1	2	1	1	0	2	1	1	1	1	1	1	1	1	2	2	1
77	2	19	165	60	22.0386	2	2	23.5	23.5	1	5	0	7.67	8.17	7.5	0	0.917993	0	1	0	0	0	1	1	1	1	1	1	1	1	1	0	0	2	1	1	0	3	2	3	2	1	1	1	2	2	1	4	1
77	2	20	160	45	17.5781	1	1	24	24	1	20	1	7.5	7.5	7	1	0.933333	0	2	1	2	1	1	2	1	1	1	2	2	1	1	3	1	2	1	1	0	2	2	2	1	1	1	1	2	2	2	4	1
78	2	20	156	45	18.4911	2	2	22	22	1	60	3	8	10	7	1	0.7	2	4	3	6	3	3	2	1	2	4	1	2	2	1	9	1	3	2	1	0	3	3	4	2	1	2	1	2	2	2	4	2
78	2	19	156	46	18.902	1	1	24	24	1	20	1	7	7	7	1	1	0	3	2	3	2	1	1	1	1	1	1	1	1	1	0	0	2	1	1	0	2	2	2	1	1	1	1	1	1	2	4	1
79	2	20	157	52	21.0962	2	2	23	23	1	180	3	9	10	6	2	0.6	3	4	3	6	3	4	3	1	1	1	2	1	1	3	8	1	3	2	1	0	4	2	4	2	1	1	1	1	2	2	4	1
80	2	20	165	50	18.3655	2	2	23	23	1	60	3	8	9	8	0	0.888889	0	4	3	6	3	1	1	1	1	3	2	2	1	1	4	1	2	1	1	0	3	2	3	2	1	2	1	2	2	2	3	2
80	2	19	159	44	17.4044	1	1	24	24	1	5	0	7.5	7.5	7	1	0.933333	0	2	1	1	1	2	1	1	1	3	1	1	1	3	5	1	2	1	1	0	2	2	2	1	1	1	1	3	3	2	3	2
81	2	21	160	60	23.4375	2	2	23	23	1	30	1	7	8	7	1	0.875	0	1	0	1	1	3	1	1	1	1	2	1	1	1	3	1	1	0	1	0	2	2	2	1	1	1	1	2	1	1	4	1
82	2	20	165	60	22.0386	2	2	2	26	2	30	1	8	6	6	2	1	0	3	2	3	2	2	1	1	1	3	1	3	1	1	5	1	2	1	1	0	3	3	4	2	1	1	1	2	2	1	2	2
83	2	20	157	50	20.2848	2	2	1	25	2	30	1	10	9	8	0	0.888889	0	2	1	2	1	1	1	1	1	2	2	1	1	1	2	1	1	0	1	0	4	3	5	3	2	2	1	2	1	1	4	2
85	2	18	158	56	22.4323	2	2	23.5	23.5	1	30	1	7.5	8	7	1	0.875	0	2	1	2	1	4	1	1	1	3	2	2	1	1	7	1	3	2	1	0	2	1	1	1	1	2	1	1	1	2	2	2
86	2	20	155	46	19.1467	2	2	23.5	23.5	1	30	1	7.5	8	7.5	0	0.9375	0	4	3	4	2	1	1	1	1	1	1	4	1	1	3	1	2	1	1	0	1	2	1	1	1	2	1	2	1	2	2	2
87	2	20	156	58	23.833	2	2	0.5	24.5	2	10	0	8	7.5	7	1	0.933333	0	1	0	0	0	1	3	1	1	2	2	1	1	4	7	1	3	2	1	0	2	3	3	2	1	2	1	2	2	2	3	1
88	2	20	156	49	20.1348	2	2	23	23	1	5	0	7.5	8.5	8	0	0.941176	0	1	0	0	0	1	1	1	1	1	1	1	1	1	0	0	2	1	3	2	2	3	3	2	1	1	1	2	2	1	1	1
89	2	17	155	60	24.974	1	1	1	25	2	10	0	7	6	6	2	1	0	1	0	0	0	1	1	1	1	4	1	1	1	3	5	1	2	1	1	0	4	4	6	3	1	1	2	3	2	2	2	1
90	2	19	155	50	20.8117	2	2	23	23	1	30	1	7	8	7	1	0.875	0	2	1	2	1	1	1	1	1	2	1	1	1	1	1	1	2	1	1	0	1	1	0	0	1	1	1	2	2	2	3	2
90	2	20	163	48	18.0662	2	2	23	23	1	30	1	8	9	8	0	0.888889	0	2	1	2	1	1	3	1	1	3	1	1	2	3	7	1	2	1	1	0	2	3	3	2	1	2	1	2	1	2	4	2
90	2	19	155	59	24.5578	1	1	24	24	1	20	1	8	8	8	0	1	0	2	1	2	1	1	1	1	1	2	2	1	1	3	4	1	2	1	1	0	3	4	5	3	1	1	1	2	2	2	4	1
91	2	21	154	45	18.9745	2	2	23	23	1	15	0	7	8	8	0	1	0	1	0	0	0	2	1	1	1	2	1	2	1	1	3	1	3	2	1	0	1	1	0	0	1	1	1	1	2	1	3	1
91	2	18	146	48	22.5183	1	1	24	24	1	30	1	8	8	8	0	1	0	3	2	3	2	1	1	1	3	3	1	1	1	1	4	1	2	1	1	0	2	1	1	1	1	1	1	2	2	1	4	1
92	2	18	157	44	17.8506	1	1	23	23	1	60	3	9	10	9	0	0.9	0	2	1	4	2	2	1	1	1	3	1	2	1	4	7	1	2	1	1	0	3	1	2	1	1	1	1	2	3	2	4	2
93	2	21	165	47	17.2635	2	2	1	25	2	30	1	7.5	6.5	6.5	1	1	0	4	3	4	2	1	1	1	1	3	1	1	1	1	2	1	2	1	1	0	3	2	3	2	1	1	1	2	1	1	3	1
94	2	20	155	45	18.7305	2	2	1	25	2	40	2	7.5	6.5	6.5	1	1	0	4	3	5	3	2	1	1	1	4	1	4	1	1	7	1	3	2	1	0	4	3	5	3	1	2	1	2	1	1	3	2
95	2	20	160	50	19.5312	2	2	23	23	1	60	3	8	9	8	0	0.888889	0	1	0	3	2	1	1	1	1	2	1	2	1	1	2	1	2	1	1	0	3	2	3	2	1	2	1	2	1	1	4	2
98	2	19	158	56	22.4323	2	2	24	24	1	10	0	10	10	9	0	0.9	0	2	1	1	1	1	1	1	1	1	1	1	1	1	0	0	2	1	1	0	2	2	2	1	1	1	1	2	2	2	4	2
98	2	20	150	41	18.2222	1	1	24	24	1	40	2	8	8	7	1	0.875	0	4	3	5	3	2	1	1	1	4	2	2	1	1	6	1	3	2	1	0	2	4	4	2	1	1	1	2	2	2	4	1
99	2	19	163	55	20.7008	2	2	24	24	1	15	0	8.5	8.5	8	0	0.941176	0	3	2	2	1	4	2	1	1	1	1	2	2	1	6	1	2	1	1	0	4	3	5	3	1	2	1	1	3	1	4	2
99	2	20	159	59	23.3377	1	1	24	24	1	30	1	8	8	7	1	0.875	0	2	1	2	1	2	1	2	1	2	1	3	1	1	5	1	3	2	1	0	2	3	3	2	1	2	2	2	2	1	2	2
100	2	19	153	44	18.7962	1	1	23.5	23.5	1	10	0	7	7.5	6	2	0.8	1	1	0	0	0	1	1	1	1	4	1	1	1	4	6	1	2	1	1	0	2	2	2	1	1	1	1	2	2	2	2	2
102	2	22	160	45	17.5781	2	2	22	22	1	30	1	7.5	9.5	7	1	0.736842	2	2	1	2	1	2	1	1	1	4	1	1	1	1	4	1	3	2	1	0	2	2	2	1	3	2	1	2	3	2	4	1
103	2	19	156	47	19.313	1	1	23.5	23.5	1	25	1	8.33	8.83	8	0	0.906002	0	3	2	3	2	1	1	1	1	4	1	1	1	1	3	1	2	1	1	0	3	3	4	2	1	1	1	2	1	1	2	2
103	2	19	152	52	22.5069	2	2	24	24	1	60	3	8	8	8	0	1	0	1	0	3	2	1	1	1	1	1	1	1	1	1	0	0	1	0	1	0	1	1	0	0	1	1	1	2	1	1	3	1
104	2	19	167	54	19.3625	1	1	1	25	2	10	0	7	6	6	2	1	0	2	1	1	1	2	1	1	1	1	1	4	1	3	6	1	2	1	1	0	3	3	4	2	1	1	1	2	2	2	3	2
104	2	20	165	60	22.0386	2	2	24	24	1	10	0	10	10	8	0	0.8	1	2	1	1	1	2	1	1	2	1	2	2	1	1	4	1	1	0	1	0	4	2	4	2	1	2	1	3	2	2	4	2
105	2	20	155	55	22.8928	2	2	24	24	1	30	1	7	7	6	2	0.857143	0	4	3	4	2	3	4	1	1	1	1	2	1	4	9	1	3	2	1	0	3	3	4	2	1	1	1	2	2	2	4	1
106	2	21	155	53	22.0604	2	2	1	25	2	10	0	10	9	7	1	0.777778	1	1	0	0	0	1	2	1	1	2	1	1	1	1	2	1	1	0	1	0	1	1	0	0	1	1	1	2	1	2	4	1
106	2	20	158	55	22.0317	1	1	23	23	1	30	1	8	9	8	0	0.888889	0	1	0	1	1	3	1	1	2	2	3	2	2	1	8	1	2	1	1	0	3	2	3	2	1	1	1	2	2	2	3	2
107	2	20	158	47	18.8271	2	2	24	24	1	15	0	8.5	8.5	8	0	0.941176	0	1	0	0	0	2	2	1	1	1	1	1	1	2	3	1	2	1	1	0	1	1	0	0	1	1	1	2	2	1	2	2
107	2	18	158	47	18.8271	1	1	24	24	1	5	0	8	8	8	0	1	0	1	0	0	0	3	1	1	1	4	1	1	1	1	5	1	2	1	1	0	2	2	2	1	1	1	1	2	1	1	4	2
108	2	20	153	51	21.7865	2	2	23.5	23.5	1	5	0	7	7.5	5	3	0.666667	2	1	0	0	0	1	1	1	1	4	1	1	1	1	3	1	1	0	1	0	1	2	1	1	1	2	1	2	1	1	3	1
109	2	20	156	51	20.9566	2	2	24	24	1	30	1	7.5	7.5	7	1	0.933333	0	1	0	1	1	1	1	1	1	3	1	1	2	1	3	1	2	1	1	0	1	2	1	1	1	2	1	2	1	1	2	1
112	2	21	151	46	20.1746	2	2	23.5	23.5	1	5	0	7.5	8	7	1	0.875	0	1	0	0	0	3	1	1	1	1	1	1	1	1	2	1	2	1	1	0	3	1	2	1	1	1	1	2	2	1	4	2
113	2	20	158	46	18.4265	2	2	22	22	1	120	3	10	12	8	0	0.666667	2	3	2	5	3	2	1	2	1	2	1	1	1	1	3	1	3	2	1	0	2	2	2	1	1	1	1	1	2	2	3	1
114	2	20	153	49	20.9321	2	2	23.5	23.5	1	20	1	7.5	8	8	0	1	0	2	1	2	1	1	1	1	1	1	1	1	1	1	0	0	2	1	1	0	3	3	4	2	1	1	1	2	2	1	4	2
115	2	21	160	52	20.3125	2	2	23	23	1	30	1	7.5	8.5	7	1	0.823529	1	3	2	3	2	4	1	1	3	1	1	2	1	1	6	1	2	1	1	0	1	3	2	1	1	2	1	1	1	2	2	2
117	2	20	152	40	17.313	2	2	23.5	23.5	1	30	1	8	8.5	7	1	0.823529	1	4	3	4	2	3	2	1	2	1	1	2	1	2	6	1	3	2	1	0	4	3	5	3	1	1	1	2	2	2	3	1
118	2	21	165	60	22.0386	2	2	24	24	1	30	1	8.5	8.5	8	0	0.941176	0	3	2	3	2	2	1	1	4	4	1	1	1	1	7	1	2	1	1	0	1	1	0	0	1	2	1	2	2	1	4	1
119	2	20	162	57	21.7193	1	1	0.5	24.5	2	50	2	8	7.5	6	2	0.8	1	4	3	5	3	3	2	1	1	2	1	1	1	1	4	1	4	3	1	0	4	4	6	3	1	1	1	1	2	3	2	2
119	2	21	160	53	20.7031	2	2	23	23	1	60	3	7	8	7	1	0.875	0	4	3	6	3	2	1	1	2	1	1	2	1	1	3	1	3	2	1	0	3	2	3	2	1	2	1	2	3	2	3	1
120	2	20	164	56	20.8209	1	1	2	26	2	5	0	8	6	6	2	1	0	1	0	0	0	2	1	1	1	3	2	1	1	1	4	1	2	1	1	0	3	2	3	2	1	2	1	3	1	2	4	2
120	2	20	160	50	19.5312	2	2	22.5	22.5	1	120	3	8	9.5	7	1	0.736842	2	4	3	6	3	2	1	2	1	4	2	3	2	4	12	2	3	2	1	0	3	3	4	2	2	3	1	2	2	2	4	1
121	2	19	160	50	19.5312	2	2	22	22	1	20	1	8	10	8	0	0.8	1	3	2	3	2	3	3	1	1	3	3	3	1	1	10	2	2	1	1	0	2	2	2	1	1	2	1	1	2	2	4	1
122	2	19	160	51	19.9219	2	2	23.5	23.5	1	20	1	7.5	8	8	0	1	0	3	2	3	2	2	1	3	1	4	1	2	1	1	7	1	2	1	1	0	4	3	5	3	1	1	1	2	3	2	4	1
123	2	20	160	51	19.9219	2	2	23	23	1	20	1	7.5	8.5	8	0	0.941176	0	3	2	3	2	3	1	1	1	4	1	2	1	1	6	1	2	1	1	0	1	1	0	0	1	1	1	1	2	1	4	1
124	2	20	158	53	21.2306	2	2	23	23	1	10	0	7	8	7	1	0.875	0	2	1	1	1	2	4	1	1	2	1	1	1	3	7	1	2	1	1	0	3	3	4	2	1	1	1	2	2	2	3	1
124	2	20	165	55	20.202	1	1	23	23	1	30	1	7.5	8.5	8	0	0.941176	0	3	2	3	2	2	3	1	1	4	1	1	1	1	6	1	2	1	1	0	2	1	1	1	1	1	2	2	2	1	4	2
125	2	20	162	52	19.8141	2	2	23	23	1	60	3	9	10	8	0	0.8	1	3	2	5	3	1	2	1	1	3	1	1	1	3	5	1	2	1	1	0	2	2	2	1	1	2	1	2	1	1	4	2
127	2	22	157	48	19.4734	2	2	23	23	1	30	1	7	8	6	2	0.75	2	3	2	3	2	3	1	1	1	2	2	2	1	1	5	1	2	1	1	0	2	2	2	1	1	1	1	2	1	2	3	1
129	2	20	155	58	24.1415	2	2	24	24	1	20	1	8	8	7	1	0.875	0	4	3	4	2	3	4	3	3	3	3	3	3	4	20	3	2	1	1	0	3	4	5	3	1	1	1	2	1	1	3	2
130	2	22	155	53	22.0604	2	2	23	23	1	20	1	7	8	7	1	0.875	0	3	2	3	2	1	1	1	3	3	1	2	1	1	5	1	2	1	1	0	3	2	3	2	1	1	1	2	2	1	2	1
131	2	20	160	45	17.5781	2	2	1	25	2	180	3	10	9	8	0	0.888889	0	2	1	4	2	1	1	1	1	2	4	2	1	1	5	1	2	1	1	0	3	2	3	2	1	2	1	2	2	2	4	1
131	2	19	166	54	19.5965	1	1	23	23	1	30	1	8	9	8	0	0.888889	0	2	1	2	1	3	1	1	1	3	1	1	1	3	6	1	2	1	1	0	3	3	4	2	1	1	1	2	2	2	4	2
132	2	19	164	45	16.7311	2	2	24	24	1	30	1	8	8	6	2	0.75	2	3	2	3	2	2	2	2	3	2	2	1	1	4	10	2	2	1	1	0	1	2	1	1	1	1	1	2	2	2	4	1
133	2	19	150	48	21.3333	2	2	24	24	1	10	0	8	8	8	0	1	0	1	0	0	0	1	1	1	1	1	1	2	1	1	1	1	2	1	1	0	1	3	2	1	1	1	1	1	2	2	3	2
133	2	18	182	68	20.5289	1	1	24	24	1	15	0	10	10	9	0	0.9	0	1	0	0	0	2	2	1	1	2	2	3	1	1	6	1	2	1	1	0	2	3	3	2	1	2	1	2	3	2	3	1
134	2	20	153	43	18.369	2	2	23.5	23.5	1	35	2	8	8.5	7	1	0.823529	1	3	2	4	2	1	1	1	1	1	1	1	2	1	1	1	2	1	1	0	3	2	3	2	1	1	1	1	2	1	3	1
135	2	19	163	56	21.0772	1	1	24	24	1	10	0	6.5	6.5	6	2	0.923077	0	3	2	2	1	1	1	1	1	2	1	2	1	4	5	1	2	1	1	0	3	2	3	2	1	2	1	2	2	2	3	1
136	2	20	153	41	17.5146	2	2	24	24	1	60	3	9	9	8	0	0.888889	0	4	3	6	3	4	2	1	1	1	1	1	1	3	6	1	2	1	1	0	3	2	3	2	1	1	1	2	2	2	3	1
137	2	19	166	54	19.5965	1	1	24	24	1	20	1	8	8	7	1	0.875	0	3	2	3	2	2	3	4	2	4	2	1	1	2	12	2	2	1	1	0	2	2	2	1	1	1	2	2	2	2	4	1
138	2	21	160	58	22.6562	2	2	22.5	22.5	1	20	1	7.5	9	9	0	1	0	1	0	1	1	1	1	1	1	2	1	1	1	1	1	1	1	0	1	0	1	1	0	0	1	1	1	2	2	1	4	1
139	2	21	150	65	28.8889	2	2	23.5	23.5	1	120	3	7.5	8	6	2	0.75	2	4	3	6	3	1	1	3	4	1	1	3	3	4	12	2	2	1	1	0	4	3	5	3	1	2	1	2	2	2	4	2
140	2	21	158	54	21.6311	1	1	24	24	1	10	0	6.33	6.33	6	2	0.947867	0	1	0	0	0	1	2	1	2	1	1	1	1	1	2	1	2	1	1	0	1	1	0	0	1	2	2	2	2	1	3	1
142	2	19	160	46	17.9688	1	1	24	24	1	15	0	7	7	7	1	1	0	1	0	0	0	1	1	1	1	1	1	1	1	1	0	0	2	1	1	0	2	2	2	1	1	2	1	2	2	2	2	1
143	2	20	158	41	16.4237	2	2	1	25	2	10	0	9	8	7	1	0.875	0	4	3	3	2	1	1	4	3	2	2	2	1	1	8	1	2	1	1	0	2	2	2	1	1	1	1	2	2	1	4	2
144	2	18	163	48	18.0662	2	2	1	25	2	30	1	11	10	10	0	1	0	1	0	1	1	1	1	1	2	2	2	2	4	1	7	1	2	1	1	0	3	1	2	1	1	1	1	3	2	1	4	1
144	2	20	160	53	20.7031	1	1	23	23	1	30	1	7.5	8.5	7	1	0.823529	1	2	1	2	1	3	1	1	1	1	1	1	1	2	3	1	2	1	1	0	2	1	1	1	1	2	1	2	2	1	3	1
144	2	19	166	60	21.7738	1	1	24	24	1	10	0	7	7	7	1	1	0	3	2	2	1	2	2	1	2	3	2	2	2	1	8	1	2	1	1	0	2	2	2	1	1	1	1	2	1	2	4	1
145	2	18	160	50	19.5312	2	2	1	25	2	60	3	8	7	7	1	1	0	1	0	3	2	1	3	2	1	4	2	2	1	1	8	1	2	1	1	0	2	1	1	1	1	2	1	2	2	1	4	1
146	2	20	155	46	19.1467	2	2	1	25	2	10	0	9	8	8	0	1	0	1	0	0	0	1	1	1	2	4	1	2	1	3	7	1	1	0	1	0	3	3	4	2	1	2	1	3	3	2	4	2
147	2	19	169	64	22.4082	1	1	0.5	24.5	2	5	0	7.5	7	7	1	1	0	1	0	0	0	2	2	1	1	1	1	3	1	2	5	1	1	0	1	0	2	2	2	1	1	2	1	2	1	1	3	1
148	2	18	167	52	18.6453	1	1	24	24	1	20	1	6	6	6	2	1	0	2	1	2	1	1	1	1	1	1	1	1	1	1	0	0	2	1	1	0	2	1	1	1	1	1	1	2	2	2	4	2
150	2	20	155	40	16.6493	2	2	24	24	1	5	0	9	9	9	0	1	0	2	1	1	1	1	2	1	1	1	2	4	1	1	5	1	2	1	1	0	2	2	2	1	1	1	1	3	3	2	3	2
152	2	19	150	36	16	2	2	23	23	1	20	1	7	8	8	0	1	0	2	1	2	1	1	1	1	1	1	1	1	1	1	0	0	1	0	1	0	3	2	3	2	1	2	1	2	1	1	2	1
154	2	19	165	51	18.7328	2	2	22.5	22.5	1	30	1	7.33	8.83	7	1	0.792752	1	2	1	2	1	1	1	1	1	4	1	3	1	1	5	1	2	1	1	0	3	2	3	2	2	2	1	1	2	2	4	1
156	2	19	155	54	22.4766	2	2	22	22	1	120	3	7	9	7	1	0.777778	1	2	1	4	2	2	1	1	1	1	1	1	1	1	1	1	2	1	1	0	1	1	0	0	1	1	1	2	2	1	4	1
157	2	22	152	48	20.7756	3	1	3	27	2	60	3	10	7	6	2	0.857143	0	4	3	6	3	3	1	1	1	1	1	1	3	1	4	1	2	1	1	0	3	2	3	2	1	1	2	1	3	2	3	2
157	2	20	160	50	19.5312	2	2	24	24	1	30	1	8	8	8	0	1	0	1	0	1	1	1	1	1	1	1	1	1	2	1	1	1	1	0	1	0	1	1	0	0	1	2	1	2	2	1	4	1
159	2	20	152	39	16.8802	2	2	23	23	1	120	3	11	12	8	0	0.666667	2	2	1	4	2	1	1	1	1	1	1	3	1	4	5	1	2	1	3	2	4	3	5	3	1	1	1	2	2	2	3	2
159	2	23	155	48	19.9792	3	1	23	23	1	10	0	6.17	7.17	7	1	0.97629	0	3	2	2	1	1	1	1	2	1	1	2	1	1	2	1	2	1	1	0	1	2	1	1	1	2	2	2	2	1	2	2
160	2	22	150	50	22.2222	3	1	23	23	1	20	1	7.5	8.5	8	0	0.941176	0	1	0	1	1	1	2	1	1	2	2	2	1	1	4	1	1	0	1	0	2	2	2	1	1	1	1	1	2	1	2	1
160	2	20	153	45	19.2234	2	2	24	24	1	20	1	8	8	7	1	0.875	0	4	3	4	2	2	3	4	1	3	3	3	3	3	16	2	2	1	1	0	4	4	6	3	1	2	2	3	3	2	3	1
161	2	22	150	40	17.7778	3	1	23	23	1	30	1	8	9	8	0	0.888889	0	3	2	3	2	3	1	1	1	3	3	2	1	3	9	1	2	1	1	0	2	1	1	1	1	2	1	1	2	2	4	2
164	2	22	155	45	18.7305	3	1	24	24	1	30	1	8	8	7	1	0.875	0	4	3	4	2	1	1	1	1	4	1	1	1	4	6	1	3	2	1	0	4	2	4	2	1	1	1	2	1	2	4	2
165	2	19	165	55	20.202	2	2	24	24	1	15	0	7.5	7.5	7	1	0.933333	0	2	1	1	1	1	2	1	1	2	1	2	1	1	3	1	2	1	1	0	2	2	2	1	1	1	1	2	1	1	4	1
165	2	22	157	50	20.2848	3	1	24	24	1	10	0	7.5	7.5	7	1	0.933333	0	1	0	0	0	1	1	1	1	1	1	2	1	1	1	1	2	1	1	0	2	1	1	1	1	1	1	2	1	2	3	2
166	2	20	152	47	20.3428	2	2	23	23	1	30	1	7.5	8.5	8	0	0.941176	0	2	1	2	1	1	1	1	1	2	1	2	1	1	2	1	2	1	1	0	2	2	2	1	1	1	1	2	2	2	2	1
167	2	20	155	45	18.7305	2	2	23.5	23.5	1	10	0	7	7.5	7	1	0.933333	0	2	1	1	1	2	1	1	1	1	1	2	1	1	2	1	2	1	1	0	2	2	2	1	1	2	1	2	1	2	4	1
167	2	23	150	43	19.1111	3	1	24	24	1	30	1	7.5	7.5	7	1	0.933333	0	4	3	4	2	1	2	1	1	4	1	1	1	4	7	1	3	2	1	0	3	2	3	2	1	2	1	2	2	2	3	1
168	2	21	150	62	27.5556	3	1	0.5	24.5	2	30	1	7.67	7.17	7	1	0.97629	0	4	3	4	2	4	1	1	3	2	1	2	1	1	7	1	1	0	1	0	4	3	5	3	1	2	1	1	3	2	4	2
169	2	21	158	51	20.4294	3	1	1	25	2	2	0	7	6	6	2	1	0	2	1	1	1	1	1	1	1	2	1	1	2	4	5	1	2	1	1	0	2	2	2	1	1	2	1	3	2	2	4	1
169	2	20	161	64	24.6904	2	2	23	23	1	30	1	8	9	7	1	0.777778	1	3	2	3	2	1	1	3	2	4	1	1	1	1	6	1	2	1	1	0	2	3	3	2	1	1	1	2	1	2	3	1
170	2	22	157	43	17.4449	3	1	23	23	1	3	0	7	8	8	0	1	0	1	0	0	0	1	1	1	1	1	1	2	1	1	1	1	1	0	1	0	1	1	0	0	1	1	1	2	1	2	2	1
170	2	20	150	40	17.7778	2	2	23.5	23.5	1	30	1	8	8.5	7	1	0.823529	1	1	0	1	1	1	1	1	1	2	1	2	1	1	2	1	2	1	1	0	2	2	2	1	1	1	1	1	3	2	4	2
171	2	22	153	52	22.2137	3	1	24	24	1	30	1	7.5	7.5	7	1	0.933333	0	2	1	2	1	3	3	2	1	1	1	1	1	1	5	1	2	1	1	0	2	2	2	1	1	2	1	2	2	2	3	2
172	2	22	165	52	19.1001	3	1	23	23	1	50	2	8	9	8	0	0.888889	0	3	2	4	2	4	2	1	1	1	1	2	1	1	5	1	3	2	1	0	3	3	4	2	1	2	1	1	3	2	4	2
173	2	21	166	65	23.5883	3	1	23	23	1	40	2	7.5	8.5	8	0	0.941176	0	3	2	4	2	3	1	1	1	1	1	3	1	1	4	1	2	1	1	0	2	1	1	1	1	1	1	1	1	2	4	2
173	2	19	157	48	19.4734	2	2	24	24	1	30	1	8	8	8	0	1	0	1	0	1	1	1	1	1	1	1	1	1	1	1	0	0	1	0	1	0	1	1	0	0	1	1	1	1	1	1	3	1
174	2	21	150	42	18.6667	3	1	23	23	1	10	0	7.5	8.5	8	0	0.941176	0	1	0	0	0	1	1	1	1	1	1	1	1	1	0	0	1	0	1	0	1	2	1	1	1	1	1	2	2	1	3	1
174	2	19	150	55	24.4444	2	2	24	24	1	30	1	8	8	8	0	1	0	1	0	1	1	1	1	1	1	1	1	1	1	1	0	0	1	0	1	0	1	1	0	0	1	1	1	1	1	1	3	1
175	2	20	150	45	20	2	2	24	24	1	30	1	8	8	8	0	1	0	1	0	1	1	1	1	1	1	1	1	1	1	1	0	0	1	0	1	0	1	1	0	0	1	1	1	1	1	1	3	1
175	2	22	160	49	19.1406	3	1	24	24	1	60	3	7	7	6	2	0.857143	0	2	1	4	2	4	1	1	3	4	1	2	3	1	11	2	2	1	1	0	4	3	5	3	1	1	1	1	1	2	2	1
177	2	21	159	48	18.9866	3	1	23.5	23.5	1	30	1	8.5	9	8	0	0.888889	0	1	0	1	1	1	1	1	1	1	1	1	1	1	0	0	1	0	1	0	2	1	1	1	1	2	1	2	2	2	4	2
178	2	20	156	58	23.833	2	2	24	24	1	30	1	7.33	7.33	7	1	0.95498	0	3	2	3	2	2	2	2	3	2	2	3	2	1	10	2	2	1	1	0	3	3	4	2	1	2	2	2	2	2	3	1
178	2	20	160	50	19.5312	3	1	24	24	1	60	3	8	8	7	1	0.875	0	3	2	5	3	1	1	1	1	1	1	2	1	1	1	1	3	2	1	0	4	3	5	3	1	1	1	1	3	2	4	1
179	2	18	160	55	21.4844	2	2	23.5	23.5	1	15	0	8	8.5	8	0	0.941176	0	2	1	1	1	1	1	1	1	1	1	1	1	2	1	1	2	1	1	0	1	1	0	0	1	2	1	2	3	1	2	2
180	2	23	151	51	22.3674	3	1	1	25	2	20	1	7	6	6	2	1	0	1	0	1	1	1	3	1	1	4	1	4	1	1	8	1	2	1	1	0	4	3	5	3	1	1	1	3	2	1	3	1
180	2	21	147	48	22.213	2	2	24	24	1	60	3	7.5	7.5	7	1	0.933333	0	2	1	4	2	3	4	1	1	1	1	3	1	1	7	1	2	1	1	0	4	2	4	2	1	1	1	2	2	2	4	2
181	2	22	152	53	22.9398	3	1	23	23	1	50	2	7.5	8.5	7	1	0.823529	1	4	3	5	3	1	2	1	1	1	1	1	3	1	3	1	3	2	1	0	4	3	5	3	1	1	2	2	2	2	4	2
181	2	20	155	57	23.7253	2	2	24	24	1	20	1	7.5	7.5	7	1	0.933333	0	3	2	3	2	2	1	1	1	1	1	2	1	1	2	1	2	1	1	0	1	2	1	1	1	1	1	1	2	2	2	1
182	2	20	158	52	20.83	2	2	23.5	23.5	1	70	3	7.5	8	6	2	0.75	2	4	3	6	3	4	2	1	1	2	1	2	1	2	7	1	4	3	1	0	2	2	2	1	1	2	1	2	2	2	4	2
183	2	19	158	47	18.8271	2	2	23.5	23.5	1	60	3	7	7.5	6	2	0.8	1	1	0	3	2	1	2	1	1	1	1	2	1	4	5	1	3	2	1	0	4	3	5	3	1	2	1	2	1	2	4	2
183	2	18	165	50	18.3655	3	1	24	24	1	30	1	9	9	8	0	0.888889	0	2	1	2	1	2	4	1	1	4	1	2	2	1	9	1	3	2	2	1	4	2	4	2	3	1	1	2	2	3	4	2
184	2	20	155	46	19.1467	2	2	1	25	2	30	1	8	7	7	1	1	0	3	2	3	2	2	3	1	2	3	3	2	1	1	9	1	2	1	1	0	3	2	3	2	1	1	2	2	3	1	3	2
184	2	20	165	50	18.3655	3	1	23	23	1	5	0	7	8	8	0	1	0	1	0	0	0	1	1	1	1	1	1	1	1	1	0	0	1	0	1	0	3	2	3	2	1	1	1	1	3	2	2	2
185	2	20	165	40	14.6924	3	1	22	22	1	30	1	7	9	8	0	0.888889	0	3	2	3	2	4	1	1	1	2	1	2	1	1	5	1	3	2	1	0	3	2	3	2	1	3	1	3	3	1	4	2
185	2	20	155	45	18.7305	2	2	23	23	1	60	3	8	9	7	1	0.777778	1	2	1	4	2	1	1	1	1	4	1	1	1	1	3	1	2	1	1	0	2	2	2	1	1	1	1	2	2	2	3	1
186	2	20	150	48	21.3333	2	2	23	23	1	90	3	11	12	10	0	0.833333	1	2	1	4	2	2	3	4	3	2	2	1	3	1	12	2	2	1	1	0	4	3	5	3	1	2	1	2	2	2	4	1
186	2	20	161	55	21.2183	3	1	24	24	1	15	0	8	8	8	0	1	0	3	2	2	1	1	1	1	1	3	3	3	1	4	9	1	3	2	1	0	4	2	4	2	1	1	1	3	3	1	4	2
187	2	19	158	48	19.2277	2	2	23	23	1	20	1	8	9	8	0	0.888889	0	1	0	1	1	1	1	1	1	1	1	1	1	1	0	0	1	0	1	0	4	2	4	2	1	2	2	2	2	1	2	1
188	2	19	156	45	18.4911	2	2	23	23	1	30	1	8	9	8	0	0.888889	0	1	0	1	1	3	3	1	1	4	2	2	3	1	11	2	3	2	1	0	3	2	3	2	1	1	1	2	1	2	3	1
188	2	20	153	40	17.0874	3	1	24	24	1	15	0	9	9	8	0	0.888889	0	2	1	1	1	1	1	1	1	2	2	2	1	4	6	1	2	1	1	0	1	2	1	1	1	1	1	1	2	1	4	2
189	2	20	158	65	26.0375	2	2	24	24	1	30	1	7.5	7.5	7	1	0.933333	0	3	2	3	2	1	2	2	1	2	1	1	1	1	3	1	3	2	1	0	2	2	2	1	1	1	1	2	2	2	4	2
190	2	20	162	48	18.2899	2	2	24	24	1	60	3	8	8	7	1	0.875	0	4	3	6	3	1	1	1	1	1	1	4	1	1	3	1	4	3	1	0	4	2	4	2	1	1	1	2	2	3	4	2
190	2	19	156	47	19.313	1	2	24	24	1	1	0	7.5	7.5	7.5	0	1	0	1	0	0	0	1	1	1	1	1	1	1	1	1	0	0	1	0	1	0	4	2	4	2	1	1	1	2	1	1	4	1
191	2	20	158	47	18.8271	2	2	0.5	24.5	2	20	1	7.5	7	7	1	1	0	1	0	1	1	1	2	1	1	4	1	1	2	1	5	1	2	1	1	0	4	2	4	2	1	1	2	1	3	1	2	1
192	2	20	150	52	23.1111	3	1	23	23	1	120	3	9	10	8	0	0.8	1	1	0	3	2	1	1	1	1	1	1	1	2	1	1	1	2	1	1	0	1	2	1	1	1	1	1	2	2	2	3	1
192	2	19	158	44	17.6254	2	2	24	24	1	10	0	7	7	6	2	0.857143	0	1	0	0	0	4	2	1	1	3	1	4	4	3	14	2	2	1	1	0	2	2	2	1	1	1	1	2	3	1	2	2
193	2	20	163	55	20.7008	2	2	24	24	1	30	1	10	10	10	0	1	0	1	0	1	1	1	1	1	1	4	1	1	1	4	6	1	2	1	1	0	3	2	3	2	1	1	1	1	2	2	3	1
193	2	21	155	46	19.1467	3	1	24	24	1	30	1	7.67	7.67	7	1	0.912647	0	1	0	1	1	1	2	1	1	1	1	2	1	2	3	1	2	1	1	0	1	2	1	1	1	2	1	3	2	1	3	2
195	2	19	180	50	15.4321	2	2	3	27	2	10	0	8	5	5	3	1	0	4	3	3	2	2	4	1	1	4	1	3	1	3	11	2	2	1	1	0	4	3	5	3	1	2	1	3	3	2	4	2
195	2	22	153	57	24.3496	3	1	23	23	1	120	3	9	10	8	0	0.8	1	4	3	6	3	2	2	2	2	2	3	3	2	2	11	2	3	2	1	0	2	2	2	1	1	2	1	2	3	2	4	1
196	2	20	160	53	20.7031	3	1	23.5	23.5	1	50	2	10	10.5	9	0	0.857143	0	4	3	5	3	1	2	1	1	3	1	2	1	2	5	1	3	2	1	0	1	2	1	1	1	2	1	2	3	3	4	1
197	2	22	150	45	20	3	1	24	24	1	2	0	7	7	7	1	1	0	1	0	0	0	1	1	2	1	1	2	1	1	1	2	1	2	1	1	0	2	2	2	1	1	1	1	1	2	1	3	1
198	2	22	150	46	20.4444	3	1	24	24	1	30	1	7	7	6	2	0.857143	0	1	0	1	1	1	1	1	1	2	2	3	1	1	4	1	2	1	1	0	2	2	2	1	1	1	1	2	1	2	3	2
199	2	21	165	56	20.5693	3	1	23	23	1	30	1	8	9	8	0	0.888889	0	3	2	3	2	1	1	1	1	1	1	1	1	1	0	0	2	1	1	0	2	2	2	1	2	2	1	1	1	2	3	2
201	2	20	168	51	18.0697	3	1	23	23	1	30	1	8	9	7	1	0.777778	1	2	1	2	1	1	1	1	1	2	1	1	1	3	3	1	2	1	1	0	2	2	2	1	1	1	1	2	3	2	3	1
202	2	18	170	52	17.9931	1	2	1	25	2	180	3	7.5	6.5	6.5	1	1	0	1	0	3	2	1	1	3	2	2	1	2	1	1	5	1	3	2	1	0	4	3	5	3	1	1	1	3	1	1	4	1
202	2	19	155	48	19.9792	2	1	23	23	1	15	0	7.5	8.5	8	0	0.941176	0	1	0	0	0	1	1	1	1	1	1	1	1	1	0	0	1	0	1	0	1	1	0	0	1	1	1	2	2	2	3	1
203	2	18	154	45	18.9745	1	2	23	23	1	30	1	8	9	7	1	0.777778	1	1	0	1	1	1	2	1	1	1	2	2	1	1	3	1	1	0	1	0	4	4	6	3	1	2	1	3	3	2	3	2
204	2	18	158	65	26.0375	1	2	24	24	1	30	1	7.5	7.5	7	1	0.933333	0	3	2	3	2	1	1	3	2	2	2	3	2	1	8	1	2	1	1	0	4	2	4	2	1	2	1	2	2	1	3	2
205	2	19	158	70	28.0404	1	2	24	24	1	120	3	7	7	6	2	0.857143	0	1	0	3	2	1	1	1	1	2	1	1	1	1	1	1	3	2	1	0	3	2	3	2	1	2	1	3	2	3	3	2
208	2	19	154	49	20.6612	2	1	24	24	1	20	1	8	8	8	0	1	0	1	0	1	1	1	1	1	1	1	1	1	1	1	0	0	2	1	1	0	2	2	2	1	1	1	1	2	2	1	2	1
209	2	20	156	42	17.2584	2	1	1	25	2	30	1	9	8	7	1	0.875	0	3	2	3	2	1	3	2	1	2	1	2	4	1	8	1	3	2	1	0	2	4	4	2	1	2	1	2	2	3	4	1
209	2	19	160	46	17.9688	1	2	24	24	1	10	0	7.5	7.5	7	1	0.933333	0	1	0	0	0	2	1	1	1	1	1	1	1	1	1	1	1	0	1	0	3	2	3	2	1	2	1	3	2	2	3	1
210	2	20	155	50	20.8117	2	1	2	26	2	20	1	10	8	5	3	0.625	3	1	0	1	1	3	3	2	2	1	2	3	3	1	11	2	3	2	1	0	2	3	3	2	1	2	1	2	2	1	2	1
210	2	19	155	45	18.7305	1	2	23.5	23.5	1	10	0	7	7.5	7	1	0.933333	0	3	2	2	1	1	1	1	1	3	1	1	1	1	2	1	2	1	1	0	2	2	2	1	1	1	1	2	1	2	3	2
211	2	18	160	50	19.5312	2	1	23	23	1	30	1	12	13	9	0	0.692308	2	1	0	1	1	1	1	1	1	1	1	1	1	1	0	0	1	0	1	0	1	1	0	0	1	1	1	1	1	1	1	1
212	2	20	154	48	20.2395	2	1	23	23	1	10	0	7.67	8.67	7	1	0.807382	1	1	0	0	0	3	2	1	1	1	1	1	1	1	3	1	2	1	1	0	2	2	2	1	1	1	1	2	2	2	2	1
212	2	19	153	58	24.7768	1	2	24	24	1	120	3	7.5	7.5	6	2	0.8	1	4	3	6	3	2	2	2	2	3	3	2	2	3	12	2	3	2	1	0	4	4	6	3	1	2	2	2	2	2	3	2
214	2	18	156	54	22.1893	1	2	24	24	1	70	3	7.5	7.5	6.5	1	0.866667	0	2	1	4	2	2	3	1	1	3	2	1	2	1	7	1	2	1	1	0	3	2	3	2	1	2	2	2	2	1	4	2
215	2	19	167	65	23.3067	1	2	1	25	2	20	1	7.5	6.5	6.5	1	1	0	1	0	1	1	1	1	1	1	2	1	1	1	1	1	1	2	1	1	0	2	2	2	1	1	2	1	2	3	2	2	1
216	2	18	148	44	20.0877	1	2	23	23	1	10	0	7	8	8	0	1	0	1	0	0	0	2	1	1	1	2	1	1	1	1	2	1	1	0	1	0	3	2	3	2	1	1	1	2	2	1	4	1
217	2	20	162	50	19.052	2	1	23	23	1	30	1	7	8	7	1	0.875	0	3	2	3	2	1	3	1	1	2	1	1	1	2	4	1	2	1	1	0	1	3	2	1	1	2	2	2	2	2	3	1
218	2	20	156	56	23.0112	2	1	0.5	24.5	2	120	3	7.5	7	6	2	0.857143	0	4	3	6	3	4	4	1	1	1	1	1	1	1	6	1	3	2	1	0	2	2	2	1	1	1	1	1	2	1	4	1
219	2	20	150	42	18.6667	2	1	0.5	24.5	2	2	0	7.67	7.17	7	1	0.97629	0	1	0	0	0	1	1	1	1	1	1	1	1	3	2	1	2	1	1	0	2	2	2	1	1	2	1	2	2	2	2	1
219	2	19	150	45	20	1	2	23	23	1	15	0	7.25	8.25	7	1	0.848485	1	1	0	0	0	1	1	1	2	2	1	2	1	1	3	1	1	0	1	0	2	1	1	1	1	1	1	2	1	1	2	1
220	2	20	160	49	19.1406	2	1	23	23	1	30	1	7.5	8.5	7	1	0.823529	1	2	1	2	1	1	1	1	1	3	3	3	1	1	6	1	2	1	1	0	2	2	2	1	1	1	1	2	1	2	3	1
220	2	19	150	41	18.2222	1	2	24	24	1	10	0	7.5	7.5	7	1	0.933333	0	1	0	0	0	1	3	1	1	1	1	1	1	1	2	1	1	0	1	0	4	3	5	3	1	1	1	1	1	2	4	2
221	2	21	160	50	19.5312	2	1	0.5	24.5	2	30	1	7.5	7	7	1	1	0	3	2	3	2	3	1	1	3	3	1	1	1	1	6	1	2	1	1	0	3	2	3	2	1	1	1	2	1	2	3	1
221	2	19	158	57	22.8329	1	2	24	24	1	10	0	7.33	7.33	7	1	0.95498	0	3	2	2	1	3	1	1	1	1	1	1	1	1	2	1	1	0	1	0	4	2	4	2	1	1	1	3	1	2	3	2
222	2	20	150	41	18.2222	2	1	0.5	24.5	2	10	0	7.67	7.17	7	1	0.97629	0	1	0	0	0	2	2	2	1	3	3	3	1	3	11	2	4	3	1	0	4	4	6	3	1	1	1	1	3	2	3	1
222	2	18	152	56	24.2382	1	2	24	24	1	5	0	7	7	6	2	0.857143	0	1	0	0	0	1	1	1	1	1	1	3	1	1	2	1	2	1	1	0	2	2	2	1	1	1	1	2	3	2	2	1
223	2	17	164	58	21.5645	1	2	24	24	1	30	1	7	7	7	1	1	0	1	0	1	1	1	3	1	1	3	2	1	1	1	5	1	2	1	1	0	3	2	3	2	1	1	1	2	3	2	4	1
223	2	20	164	50	18.5901	2	1	24	24	1	30	1	7.5	7.5	7	1	0.933333	0	1	0	1	1	1	1	1	1	4	1	2	1	1	4	1	2	1	1	0	4	2	4	2	1	1	2	1	2	2	2	1
224	2	19	156	56	23.0112	1	2	23	23	1	30	1	7	8	7	1	0.875	0	1	0	1	1	1	2	1	1	2	1	1	1	1	2	1	2	1	1	0	2	2	2	1	1	1	1	1	1	1	2	1
224	2	20	157	47	19.0677	2	1	24	24	1	30	1	7.67	7.67	7	1	0.912647	0	3	2	3	2	3	3	1	1	1	1	1	2	3	7	1	3	2	1	0	3	3	4	2	1	1	1	3	1	2	3	1
225	2	18	155	43	17.898	1	2	22	22	1	30	1	7.25	9.25	8	0	0.864865	0	2	1	2	1	2	1	1	1	1	1	1	1	2	2	1	2	1	1	0	2	2	2	1	1	1	1	2	2	2	4	1
226	2	18	150	50	22.2222	1	2	23	23	1	10	0	7	8	8	0	1	0	2	1	1	1	2	1	1	1	1	1	2	1	1	2	1	2	1	1	0	2	2	2	1	1	1	1	2	1	2	3	1
227	2	20	154	46	19.3962	1	2	23	23	1	60	3	7	8	7	1	0.875	0	3	2	5	3	1	2	3	1	1	1	2	1	3	6	1	3	2	1	0	2	2	2	1	1	1	1	2	1	2	3	1
228	2	19	150	46	20.4444	2	2	2	26	2	5	0	8	6	6	2	1	0	2	1	1	1	2	1	1	1	4	2	2	2	1	7	1	3	2	1	0	3	2	3	2	1	1	1	2	1	2	4	1
228	2	20	158	50	20.0288	1	2	24	24	1	10	0	7	7	6	2	0.857143	0	2	1	1	1	3	2	2	2	3	1	2	1	1	8	1	2	1	1	0	3	2	3	2	1	1	1	2	1	2	3	2
229	2	20	171	60	20.5191	2	1	24	24	1	15	0	8	8	8	0	1	0	2	1	1	1	2	1	1	2	4	1	1	1	1	5	1	2	1	1	0	2	2	2	1	1	2	1	2	3	2	3	1
230	2	21	158	48	19.2277	2	1	23	23	1	10	0	8	9	9	0	1	0	3	2	2	1	3	1	1	1	4	1	2	1	4	9	1	2	1	1	0	3	2	3	2	1	1	1	2	2	2	3	1
230	2	19	155	55	22.8928	1	2	24	24	1	15	0	8	8	7	1	0.875	0	1	0	0	0	1	1	1	1	3	1	1	1	1	2	1	1	0	1	0	2	2	2	1	1	1	1	2	1	2	3	1
231	2	19	155	52	21.6441	1	2	24	24	1	10	0	7	7	6	2	0.857143	0	3	2	2	1	1	1	2	1	1	1	2	2	1	3	1	2	1	1	0	4	4	6	3	1	1	1	2	2	2	4	1
231	2	20	158	43	17.2248	2	1	24	24	1	30	1	7.5	7.5	7	1	0.933333	0	3	2	3	2	1	1	1	1	1	1	1	1	1	0	0	2	1	1	0	3	2	3	2	1	2	1	2	2	2	3	1
232	2	19	161	47	18.132	1	2	24	24	1	40	2	7	7	5	3	0.714286	2	4	3	5	3	2	1	1	1	4	1	1	1	2	5	1	3	2	1	0	3	2	3	2	1	1	1	3	3	2	4	1
232	2	20	164	58	21.5645	2	1	24	24	1	60	3	7.67	7.67	7	1	0.912647	0	3	2	5	3	2	2	1	1	3	1	2	1	1	5	1	3	2	1	0	3	2	3	2	1	2	1	2	2	2	3	2
233	2	19	163	47	17.6898	1	2	24	24	1	30	1	7	7	7	1	1	0	1	0	1	1	1	1	1	1	1	1	2	1	4	4	1	2	1	1	0	1	1	0	0	1	1	1	2	2	2	4	2
234	2	20	156	50	20.5457	2	1	24	24	1	5	0	7.5	7.5	7	1	0.933333	0	2	1	1	1	2	1	1	1	2	1	2	1	3	5	1	2	1	1	0	2	2	2	1	2	2	1	2	1	1	3	2
235	2	20	158	46	18.4265	2	1	24	24	1	30	1	8	8	7	1	0.875	0	2	1	2	1	1	2	1	1	3	2	2	1	1	5	1	2	1	1	0	3	3	4	2	1	2	1	2	2	2	3	1
237	2	19	155	42	17.4818	1	2	24	24	1	10	0	7	7	6.5	1	0.928571	0	1	0	0	0	1	1	1	1	1	1	1	1	4	3	1	1	0	1	0	1	1	0	0	1	1	1	3	2	2	4	1
239	2	21	160	45	17.5781	1	1	2	26	2	30	1	10	8	7	1	0.875	0	1	0	1	1	2	1	1	1	1	1	1	1	1	1	1	3	2	1	0	2	2	2	1	1	1	1	2	1	2	3	2
241	2	19	165	56	20.5693	1	2	24	24	1	5	0	7.5	7.5	7	1	0.933333	0	2	1	1	1	2	1	1	1	1	1	2	1	3	4	1	1	0	1	0	2	2	2	1	1	1	1	2	1	1	3	1
242	2	19	160	46	17.9688	1	2	23.5	23.5	1	20	1	7.33	7.83	7	1	0.893997	0	3	2	3	2	2	1	2	3	4	2	3	1	1	10	2	2	1	1	0	3	3	4	2	1	2	1	2	2	2	4	1
244	2	20	160	47	18.3594	2	1	23	23	1	15	0	7.5	8.5	8	0	0.941176	0	1	0	0	0	2	1	1	1	1	1	1	1	1	1	1	1	0	1	0	2	2	2	1	1	1	1	2	2	2	3	1
245	2	19	159	49	19.3821	1	2	24	24	1	30	1	7.5	7.5	7	1	0.933333	0	2	1	2	1	1	3	2	1	2	2	1	2	2	7	1	2	1	1	0	3	2	3	2	1	2	1	1	2	2	4	2
245	2	20	150	42	18.6667	2	1	24	24	1	40	2	8	8	7	1	0.875	0	4	3	5	3	2	2	1	1	1	1	1	1	4	5	1	1	0	1	0	4	1	3	2	1	2	1	3	2	1	4	2
246	2	19	160	50	19.5312	1	2	24	24	1	30	1	7	7	6.5	1	0.928571	0	3	2	3	2	1	3	4	2	4	1	2	1	3	12	2	2	1	1	0	4	3	5	3	1	2	2	1	3	2	4	1
246	2	21	152	52	22.5069	2	1	24	24	1	60	3	8	8	8	0	1	0	4	3	6	3	1	2	1	2	3	1	1	1	1	4	1	2	1	1	0	3	3	4	2	1	2	1	2	3	2	4	1
247	2	19	159	50	19.7777	2	1	1	25	2	20	1	8	7	7	1	1	0	3	2	3	2	1	4	1	1	4	2	4	1	1	10	2	3	2	1	0	4	2	4	2	1	2	1	2	2	2	4	2
248	2	17	165	65	23.8751	1	2	0.5	24.5	2	10	0	7.5	7	6.5	1	0.928571	0	3	2	2	1	4	1	1	1	3	1	3	1	4	10	2	3	2	2	1	4	3	5	3	1	1	1	2	2	2	4	2
248	2	21	156	50	20.5457	2	1	1	25	2	15	0	8	7	7	1	1	0	4	3	3	2	1	1	1	1	2	1	1	1	1	1	1	3	2	1	0	3	3	4	2	1	2	1	2	2	2	4	1
249	2	18	161	40	15.4315	1	2	23	23	1	30	1	7.67	8.67	8	0	0.922722	0	1	0	1	1	1	1	1	2	2	2	2	1	1	4	1	2	1	1	0	2	2	2	1	1	1	1	2	2	2	3	1
249	2	21	162	50	19.052	2	1	23	23	1	5	0	7	8	7	1	0.875	0	1	0	0	0	1	1	1	1	1	1	1	1	1	0	0	1	0	1	0	1	1	0	0	1	1	1	1	1	1	1	1
249	2	20	150	55	24.4444	1	2	24	24	1	20	1	7	7	7	1	1	0	4	3	4	2	4	1	1	3	4	1	2	3	1	11	2	2	1	1	0	3	2	3	2	1	1	1	2	1	2	2	2
250	2	19	167	50	17.9282	1	2	23	23	1	20	1	7.16	8.16	7	1	0.857843	0	2	1	2	1	1	1	1	1	3	1	2	1	1	3	1	2	1	1	0	1	2	1	1	1	1	1	1	2	2	3	2
251	2	19	157	53	21.5019	2	1	0.5	24.5	2	30	1	8	7.5	7	1	0.933333	0	3	2	3	2	1	1	1	2	2	1	1	1	1	2	1	2	1	1	0	1	1	0	0	1	2	1	1	1	2	2	2
251	2	19	162	49	18.6709	1	2	23.5	23.5	1	30	1	7.67	8.17	7	1	0.856793	0	1	0	1	1	1	1	1	1	2	2	2	1	1	3	1	2	1	1	0	3	2	3	2	1	2	1	1	2	2	3	1
252	2	18	158	44	17.6254	1	2	24	24	1	20	1	7.83	7.83	7.5	0	0.957854	0	1	0	1	1	1	1	1	1	2	1	1	1	1	1	1	1	0	1	0	1	2	1	1	1	1	1	2	2	2	4	2
253	2	18	170	80	27.6817	1	2	23.5	23.5	1	10	0	7.5	8	7	1	0.875	0	1	0	0	0	1	1	1	1	2	2	1	1	1	2	1	2	1	1	0	2	2	2	1	1	1	1	1	1	1	4	1
253	2	18	154	55	23.1911	1	2	24	24	1	10	0	8	8	8	0	1	0	1	0	0	0	1	2	1	1	2	1	1	1	1	2	1	2	1	1	0	2	2	2	1	1	1	1	2	3	2	4	1
254	2	20	155	50	20.8117	2	1	24	24	1	30	1	7.5	7.5	7	1	0.933333	0	1	0	1	1	2	2	2	2	2	2	2	2	1	8	1	2	1	1	0	1	2	1	1	1	2	2	2	2	1	4	2
255	2	18	160	46	17.9688	1	2	24	24	1	60	3	7	7	6	2	0.857143	0	4	3	6	3	3	2	1	1	3	3	1	2	3	10	2	3	2	1	0	4	3	5	3	1	2	1	1	2	2	2	2
255	2	19	158	52	20.83	2	1	24	24	1	30	1	7.5	7.5	7	1	0.933333	0	4	3	4	2	2	2	1	2	4	1	1	1	3	8	1	3	2	1	0	3	2	3	2	3	1	1	1	3	2	3	1
256	2	18	157	53	21.5019	1	2	0.5	24.5	2	10	0	7.5	7	7	1	1	0	2	1	1	1	3	1	1	1	1	1	2	1	1	3	1	2	1	1	0	3	3	4	2	1	2	2	2	1	2	2	1
261	2	18	160	57	22.2656	1	2	23.75	23.75	1	10	0	7.5	7.75	7.5	0	0.967742	0	1	0	0	0	1	1	1	1	4	1	1	1	1	3	1	1	0	1	0	4	2	4	2	1	2	1	3	2	1	3	1
261	2	21	162	53	20.1951	2	1	24	24	1	30	1	7	7	6	2	0.857143	0	3	2	3	2	3	4	2	2	3	1	2	1	1	10	2	3	2	1	0	3	3	4	2	1	2	2	2	2	2	3	1
262	2	19	157	53	21.5019	1	2	24	24	1	5	0	7	7	7	1	1	0	1	0	0	0	1	1	1	1	2	1	1	1	2	2	1	1	0	1	0	2	2	2	1	1	1	1	1	1	1	3	2
264	2	20	164	65	24.1672	2	2	24	24	1	10	0	7.5	7.5	6	2	0.8	1	2	1	1	1	1	1	1	1	3	1	2	1	3	5	1	2	1	1	0	1	1	0	0	1	1	1	3	1	1	3	2
265	2	19	153	42	17.9418	2	2	23	23	1	60	3	7	8	7	1	0.875	0	1	0	3	2	1	1	4	4	4	1	1	1	2	10	2	2	1	1	0	1	1	0	0	1	1	1	3	1	1	4	1
266	2	19	156	45	18.4911	2	2	23	23	1	60	3	7	8	7	1	0.875	0	3	2	5	3	1	1	1	1	4	2	1	1	2	5	1	3	2	1	0	3	2	3	2	1	2	1	2	2	2	3	2
267	2	19	157	43	17.4449	2	1	23	23	1	30	1	7.5	8.5	8	0	0.941176	0	3	2	3	2	2	1	1	1	2	1	1	1	1	2	1	2	1	1	0	2	2	2	1	1	1	1	2	3	2	2	2
267	2	19	153	49	20.9321	2	2	24	24	1	60	3	7.5	7.5	6	2	0.8	1	4	3	6	3	2	1	2	1	4	2	4	1	4	12	2	3	2	1	0	4	3	5	3	1	2	1	2	1	2	4	1
268	2	21	161	54	20.8325	2	1	24	24	1	10	0	7	7	7	1	1	0	3	2	2	1	1	1	1	1	2	2	2	1	1	3	1	2	1	1	0	3	3	4	2	1	2	1	1	1	1	2	1
269	2	19	156	47	19.313	2	2	24	24	1	5	0	7.67	7.67	7	1	0.912647	0	1	0	0	0	3	3	4	2	4	3	1	1	1	13	2	2	1	1	0	3	3	4	2	1	2	2	2	2	1	4	2
269	2	20	150	50	22.2222	2	1	24	24	1	10	0	8	8	8	0	1	0	2	1	1	1	2	1	1	1	2	1	3	2	3	7	1	2	1	1	0	3	2	3	2	1	1	1	3	1	2	3	1
270	2	19	155	46	19.1467	2	2	24	24	1	30	1	7.5	7.5	7	1	0.933333	0	2	1	2	1	2	2	1	1	2	2	2	1	1	5	1	2	1	1	0	3	2	3	2	1	1	2	2	1	2	3	1
270	2	19	164	50	18.5901	2	1	24	24	1	10	0	8	8	7	1	0.875	0	2	1	1	1	3	3	3	1	3	3	3	2	1	13	2	3	2	1	0	3	3	4	2	2	2	1	2	1	3	3	1
271	2	19	153	46	19.6506	2	1	22	22	1	60	3	7.5	9.5	8	0	0.842105	1	4	3	6	3	4	1	1	1	4	1	1	1	1	6	1	4	3	1	0	1	2	1	1	1	1	1	1	3	2	4	2
271	2	19	150	50	22.2222	2	2	23	23	1	120	3	8	9	7	1	0.777778	1	4	3	6	3	3	1	1	1	3	2	2	2	1	7	1	3	2	1	0	3	4	5	3	1	1	1	3	3	3	4	1
272	2	19	153	43	18.369	2	2	24	24	1	30	1	7.75	7.75	7	1	0.903226	0	3	2	3	2	3	1	2	1	4	1	2	1	1	7	1	2	1	1	0	4	3	5	3	1	1	1	3	3	2	3	1
272	2	20	158	51	20.4294	2	1	24	24	1	30	1	7.5	7.5	7	1	0.933333	0	3	2	3	2	2	4	1	2	2	2	1	1	1	7	1	3	2	1	0	3	3	4	2	1	2	1	2	1	2	2	1
274	2	20	156	45	18.4911	2	2	24	24	1	30	1	8	8	7	1	0.875	0	3	2	3	2	3	3	1	1	4	1	1	1	1	7	1	2	1	1	0	3	2	3	2	1	2	1	2	2	2	3	1
274	2	21	160	63	24.6094	3	1	24	24	1	10	0	8	8	6	2	0.75	2	2	1	1	1	1	1	1	1	1	1	4	2	2	5	1	2	1	1	0	3	2	3	2	2	3	1	3	2	1	4	2
275	2	19	163	55	20.7008	2	2	24	24	1	20	1	7	7	6	2	0.857143	0	2	1	2	1	2	2	1	1	1	1	2	1	1	3	1	2	1	1	0	2	1	1	1	1	1	1	2	2	2	3	1
277	2	23	163	54	20.3244	3	1	23.5	23.5	1	20	1	6.08	6.58	7	1	1.06383	0	3	2	3	2	2	1	1	2	3	1	2	1	1	5	1	2	1	1	0	3	2	3	2	1	2	1	2	1	1	2	1
277	2	21	162	45	17.1468	2	2	24	24	1	10	0	7	7	6.5	1	0.928571	0	1	0	0	0	1	1	1	1	1	1	1	1	1	0	0	1	0	1	0	1	2	1	1	1	1	1	3	2	1	3	1
278	2	21	162	51	19.433	3	1	24	24	1	3	0	6	6	6	2	1	0	2	1	1	1	1	1	1	2	1	1	2	1	2	3	1	2	1	1	0	3	1	2	1	1	1	1	2	3	1	2	2
279	2	22	160	60	23.4375	3	1	23.5	23.5	1	10	0	7	7.5	7	1	0.933333	0	2	1	1	1	3	4	1	1	3	3	1	1	1	9	1	2	1	1	0	2	2	2	1	1	2	1	2	2	2	2	2
279	2	20	155	45	18.7305	2	2	24	24	1	20	1	7	7	7	1	1	0	2	1	2	1	2	1	1	1	2	1	1	1	1	2	1	2	1	1	0	2	2	2	1	1	1	1	1	1	2	3	1
280	2	21	165	58	21.3039	3	1	23	23	1	30	1	6	7	7	1	1	0	2	1	2	1	1	1	1	1	1	1	1	1	1	0	0	1	0	1	0	1	1	0	0	1	2	1	2	1	1	3	2
283	2	19	155	45	18.7305	2	2	24	24	1	30	1	7	7	7	1	1	0	3	2	3	2	3	1	1	1	4	1	1	1	2	6	1	2	1	1	0	2	2	2	1	1	1	1	2	2	2	4	1
284	2	20	159	51	20.1733	2	2	24	24	1	20	1	7	7	6	2	0.857143	0	1	0	1	1	1	1	1	2	2	1	1	1	4	5	1	3	2	1	0	3	4	5	3	1	1	1	2	3	2	3	1
285	2	20	160	55	21.4844	2	2	24	24	1	220	3	7.5	7.5	7	1	0.933333	0	2	1	4	2	2	2	2	2	2	2	2	2	1	8	1	2	1	1	0	4	2	4	2	1	1	1	2	1	1	2	2
286	2	19	158	52	20.83	2	2	23.5	23.5	1	30	1	7.5	8	7.5	0	0.9375	0	3	2	3	2	4	2	2	2	2	1	1	1	1	7	1	3	2	1	0	3	2	3	2	1	1	1	1	2	2	4	2
287	2	20	166	50	18.1449	2	2	24	24	1	30	1	7.5	7.5	7	1	0.933333	0	3	2	3	2	1	1	1	1	1	1	1	1	1	0	0	2	1	1	0	2	2	2	1	1	2	1	3	1	2	4	2
289	2	20	156	56	23.0112	2	2	23	23	1	60	3	7	8	7	1	0.875	0	4	3	6	3	2	1	2	1	3	1	2	1	1	5	1	2	1	1	0	4	4	6	3	1	1	1	2	1	1	4	2
290	2	21	156	48	19.7239	2	2	24	24	1	20	1	7	7	6.5	1	0.928571	0	3	2	3	2	1	1	1	1	1	1	3	1	1	2	1	2	1	1	0	1	2	1	1	1	1	1	1	3	3	2	2
291	2	20	164	62	23.0518	2	2	24	24	1	10	0	7.5	7.5	7	1	0.933333	0	3	2	2	1	1	2	1	1	4	2	1	1	1	5	1	2	1	1	0	2	3	3	2	1	1	1	2	2	2	2	1
293	2	19	164	55	20.4491	2	2	24	24	1	20	1	7	7	7	1	1	0	1	0	1	1	1	1	1	1	3	1	1	1	4	5	1	2	1	1	0	3	2	3	2	1	1	1	2	3	1	4	1
293	2	21	163	56	21.0772	3	1	24	24	1	5	0	6.08	6.08	6	2	0.986842	0	1	0	0	0	2	1	1	3	4	1	1	4	1	9	1	3	2	1	0	4	4	6	3	2	2	2	3	3	3	2	2
294	2	20	165	70	25.7117	2	2	24	24	1	10	0	7	7	7	1	1	0	1	0	0	0	1	1	1	1	1	1	1	1	1	0	0	2	1	1	0	3	2	3	2	1	1	1	1	1	2	2	2
296	2	20	160	48	18.75	2	2	23.5	23.5	1	5	0	6.83	7.33	7	1	0.95498	0	1	0	0	0	1	1	1	1	3	1	2	1	1	3	1	1	0	1	0	3	2	3	2	1	1	1	1	2	1	4	1
297	2	20	155	47	19.563	2	2	23.5	23.5	1	5	0	6.83	7.33	7	1	0.95498	0	1	0	0	0	1	1	1	1	3	1	1	1	1	2	1	1	0	1	0	3	2	3	2	1	1	1	1	2	1	2	1
298	2	19	156	50	20.5457	2	2	24	24	1	30	1	8	8	7	1	0.875	0	3	2	3	2	1	2	1	1	4	1	1	1	1	4	1	1	0	1	0	4	4	6	3	1	1	1	2	2	2	4	2
299	2	19	165	70	25.7117	2	2	24	24	1	40	2	8	8	7	1	0.875	0	1	0	2	1	1	1	1	1	4	4	1	1	1	6	1	3	2	1	0	4	3	5	3	1	1	1	2	2	1	2	1
302	2	21	165	57	20.9366	3	1	23	23	1	20	1	6	7	7	1	1	0	3	2	3	2	2	2	1	1	2	1	2	2	1	5	1	2	1	1	0	1	2	1	1	2	2	1	2	1	1	3	2
303	2	22	163	62	23.3355	3	1	23	23	1	30	1	6.5	7.5	6	2	0.8	1	3	2	3	2	2	1	1	1	4	1	2	1	1	5	1	3	2	1	0	4	2	4	2	1	1	1	2	1	2	2	1
304	2	20	163	56	21.0772	3	1	23.5	23.5	1	30	1	6.33	6.83	6	2	0.878477	0	3	2	3	2	1	2	1	1	2	1	1	1	1	2	1	2	1	1	0	3	2	3	2	1	2	1	2	2	2	3	2
305	2	20	158	50	20.0288	2	2	23	23	1	30	1	8	9	7	1	0.777778	1	3	2	3	2	2	1	1	1	3	1	3	1	1	5	1	2	1	1	0	2	2	2	1	1	1	1	3	3	2	3	1
305	2	20	161	50	19.2894	3	1	23.5	23.5	1	10	0	5.83	6.33	6	2	0.947867	0	2	1	1	1	1	1	1	1	4	1	1	1	2	4	1	2	1	1	0	4	4	6	3	1	2	1	2	1	1	3	1
306	2	22	165	60	22.0386	3	1	24	24	1	30	1	7.67	7.67	7	1	0.912647	0	3	2	3	2	1	1	1	1	2	1	1	3	1	3	1	3	2	1	0	2	2	2	1	1	2	1	2	2	1	4	2
308	2	20	152	47	20.3428	2	2	0.5	24.5	2	10	0	7.83	7.33	7	1	0.95498	0	2	1	1	1	1	1	1	1	1	1	1	1	1	0	0	2	1	1	0	2	2	2	1	1	2	1	2	1	2	4	1
310	2	18	164	45	16.7311	1	2	24	24	1	0	0	7.5	7.5	7	1	0.933333	0	1	0	0	0	1	1	1	1	1	1	1	1	2	1	1	1	0	1	0	1	1	0	0	1	1	2	3	1	2	4	1
311	2	20	163	52	19.5717	3	1	23	23	1	5	0	6	7	7	1	1	0	2	1	1	1	1	1	1	1	1	2	1	1	2	2	1	1	0	1	0	3	3	4	2	2	3	1	3	1	1	4	2
311	2	19	155	48	19.9792	1	2	23.5	23.5	1	10	0	7.5	8	7	1	0.875	0	1	0	0	0	1	4	1	1	1	1	1	1	3	5	1	1	0	1	0	1	1	0	0	1	1	2	3	1	2	3	1
312	2	19	158	52	20.83	1	2	24	24	1	30	1	7	7	6	2	0.857143	0	4	3	4	2	1	1	1	1	1	1	1	1	4	3	1	3	2	1	0	4	2	4	2	1	1	1	3	3	2	3	1
313	2	18	163	45	16.937	1	2	1	25	2	1	0	7.5	6.5	6	2	0.923077	0	1	0	0	0	1	1	2	2	3	1	1	1	2	5	1	1	0	1	0	4	4	6	3	1	2	1	3	3	1	4	1
316	2	22	163	60	22.5827	2	1	24	24	1	30	1	7	7	6	2	0.857143	0	3	2	3	2	1	2	1	1	2	4	1	2	4	9	1	2	1	1	0	3	2	3	2	1	1	1	2	2	1	4	2
317	2	20	163	57	21.4536	2	1	24	24	1	120	3	7.5	7.5	6	2	0.8	1	3	2	5	3	2	3	1	1	4	3	2	3	3	13	2	3	2	1	0	3	3	4	2	1	2	1	3	2	2	4	2
320	2	19	158	54	21.6311	1	2	24	24	1	10	0	7.5	7.5	7	1	0.933333	0	1	0	0	0	1	2	1	1	1	1	1	1	1	1	1	2	1	1	0	3	2	3	2	1	1	2	2	2	2	4	1
321	2	21	165	57	20.9366	2	1	23	23	1	10	0	8	9	8	0	0.888889	0	3	2	2	1	1	1	1	2	2	2	2	2	1	5	1	2	1	1	0	2	2	2	1	1	2	1	2	2	2	3	1
321	2	18	160	51	19.9219	1	2	24	24	1	10	0	7.5	7.5	7	1	0.933333	0	1	0	0	0	1	1	1	1	1	1	1	1	1	0	0	1	0	1	0	2	1	1	1	1	1	1	1	2	1	2	1
323	2	18	161	54	20.8325	1	2	23	23	1	60	3	9	10	8	0	0.8	1	2	1	4	2	1	1	1	2	4	1	4	1	4	10	2	3	2	1	0	4	3	5	3	1	1	1	1	3	2	3	1
323	2	20	150	40	17.7778	2	1	23	23	1	30	1	7.5	8.5	7	1	0.823529	1	3	2	3	2	2	1	1	1	1	2	3	2	4	8	1	2	1	1	0	3	3	4	2	1	1	1	1	2	1	3	2
324	2	19	158	45	18.026	1	2	24	24	1	60	3	9	9	8	0	0.888889	0	1	0	3	2	1	1	1	1	4	1	4	1	4	9	1	3	2	1	0	1	1	0	0	1	1	1	1	2	1	4	2
324	2	19	153	44	18.7962	2	1	24	24	1	60	3	7	7	6	2	0.857143	0	3	2	5	3	3	2	1	1	4	1	2	1	1	7	1	3	2	1	0	2	2	2	1	1	2	1	2	2	2	3	1
325	2	21	168	50	17.7154	2	1	1	25	2	60	3	10	9	6	2	0.666667	2	3	2	5	3	1	1	1	1	1	3	1	1	1	2	1	2	1	1	0	4	4	6	3	1	1	1	3	2	2	4	1
325	2	18	162	52	19.8141	1	2	24	24	1	60	3	9	9	8	0	0.888889	0	3	2	5	3	1	1	1	1	4	1	2	1	4	7	1	2	1	1	0	4	3	5	3	1	1	1	2	2	2	4	2
326	2	19	155	43	17.898	1	2	24	24	1	10	0	7.33	7.33	6	2	0.818554	1	2	1	1	1	2	1	1	1	1	1	1	1	3	3	1	2	1	1	0	2	2	2	1	1	1	1	2	1	2	3	2
327	2	18	166	60	21.7738	1	2	1	25	2	120	3	7.5	6.5	6	2	0.923077	0	3	2	5	3	1	1	1	2	4	1	3	1	1	6	1	2	1	1	0	3	2	3	2	1	1	1	2	2	1	4	1
328	2	20	157	50	20.2848	2	1	0.5	24.5	2	30	1	7.33	6.83	6	2	0.878477	0	4	3	4	2	4	1	1	2	3	3	2	1	3	11	2	3	2	1	0	2	2	2	1	1	1	1	3	2	2	4	2
328	2	18	156	53	21.7784	1	2	24	24	1	10	0	6.5	6.5	6	2	0.923077	0	1	0	0	0	1	1	1	2	1	1	1	1	3	3	1	2	1	1	0	2	3	3	2	1	1	1	1	1	1	2	1
329	2	18	162	50	19.052	1	2	23.5	23.5	1	30	1	7.5	8	7	1	0.875	0	4	3	4	2	1	1	1	1	4	1	3	2	1	6	1	3	2	1	0	3	2	3	2	1	1	1	1	1	2	3	1
331	2	19	155	43	17.898	1	2	24	24	1	10	0	9	9	8	0	0.888889	0	1	0	0	0	1	1	1	1	3	1	1	1	1	2	1	1	0	1	0	3	2	3	2	1	1	1	2	2	1	3	1
331	2	20	150	48	21.3333	2	1	24	24	1	25	1	7	7	6	2	0.857143	0	3	2	3	2	1	1	1	1	1	2	1	1	1	1	1	2	1	1	0	1	2	1	1	1	2	2	2	1	2	3	2
332	2	18	162	56	21.3382	1	2	24	24	1	50	2	7.83	7.83	6	2	0.766284	1	4	3	5	3	1	1	1	1	1	1	1	1	1	0	0	2	1	1	0	3	2	3	2	1	1	1	2	2	2	3	1
332	2	20	160	55	21.4844	2	1	24	24	1	30	1	7	7	6	2	0.857143	0	1	0	1	1	1	1	1	1	3	1	1	1	1	2	1	2	1	1	0	3	2	3	2	1	1	1	2	1	1	3	1
333	2	19	160	53	20.7031	1	2	24	24	1	10	0	7.5	7.5	7	1	0.933333	0	2	1	1	1	1	2	1	1	4	1	2	1	2	6	1	2	1	1	0	2	2	2	1	1	1	1	2	1	2	4	1
334	2	18	158	60	24.0346	1	2	22	22	1	10	0	7	9	8	0	0.888889	0	1	0	0	0	1	1	1	2	2	1	1	1	1	2	1	1	0	1	0	1	2	1	1	1	1	1	3	2	2	2	1
335	2	17	162	52	19.8141	1	2	24	24	1	10	0	7.5	7.5	7	1	0.933333	0	1	0	0	0	1	1	1	1	3	1	1	1	3	4	1	2	1	1	0	4	2	4	2	1	2	1	2	2	2	3	2
335	2	19	160	43	16.7969	2	1	24	24	1	30	1	8	8	8	0	1	0	3	2	3	2	3	1	1	2	4	4	1	1	3	11	2	3	2	2	1	3	2	3	2	1	1	1	2	2	2	4	2
336	2	20	150	65	28.8889	2	1	24	24	1	30	1	7.5	7.5	7	1	0.933333	0	3	2	3	2	1	1	1	4	1	2	1	1	4	7	1	2	1	1	0	3	2	3	2	1	2	1	2	2	3	4	1
337	2	20	165	50	18.3655	2	1	24	24	1	30	1	7	7	6	2	0.857143	0	3	2	3	2	1	1	1	1	1	1	2	1	3	3	1	2	1	1	0	3	3	4	2	1	2	1	2	2	2	3	2
338	2	20	161	50	19.2894	2	1	23.5	23.5	1	10	0	7	7.5	7	1	0.933333	0	1	0	0	0	1	1	1	1	1	1	1	1	1	0	0	1	0	1	0	4	3	5	3	1	2	1	2	1	2	4	2
339	2	20	153	50	21.3593	2	1	24	24	1	240	3	8	8	3	3	0.375	3	4	3	6	3	1	2	1	3	1	1	1	1	1	3	1	3	2	2	1	3	2	3	2	2	2	1	2	3	2	4	2
341	2	21	152	37	16.0145	2	1	23	23	1	25	1	7.42	8.42	7	1	0.831354	1	1	0	1	1	2	1	1	1	1	1	1	1	1	1	1	2	1	1	0	1	2	1	1	1	2	1	1	2	2	3	2
343	2	18	162	56	21.3382	1	2	1	25	2	60	3	7	6	6	2	1	0	1	0	3	2	1	1	1	1	3	1	1	1	1	2	1	1	0	1	0	2	2	2	1	1	1	1	2	3	2	4	1
344	2	20	156	48	19.7239	1	2	24	24	1	5	0	7	7	7	1	1	0	1	0	0	0	1	1	1	1	1	1	1	1	1	0	0	1	0	1	0	3	2	3	2	1	1	1	1	1	1	3	1
345	2	19	158	45	18.026	2	1	24	24	1	5	0	7	7	7	1	1	0	2	1	1	1	2	1	1	1	4	1	2	1	4	8	1	2	1	1	0	2	2	2	1	1	1	1	2	2	3	4	1
346	2	18	165	45	16.5289	2	1	23.5	23.5	1	5	0	6.5	7	7	1	1	0	1	0	0	0	1	1	1	1	1	1	1	1	4	3	1	1	0	1	0	1	1	0	0	1	1	1	2	2	2	4	2
347	2	19	165	50	18.3655	2	1	24	24	1	40	2	7.33	7.33	7	1	0.95498	0	4	3	5	3	1	1	1	1	1	1	1	1	1	0	0	4	3	1	0	4	3	5	3	1	1	1	1	2	2	3	1
349	2	21	163	49	18.4425	2	1	24	24	1	10	0	7	7	7	1	1	0	2	1	1	1	1	1	1	1	2	1	2	4	3	7	1	2	1	1	0	3	2	3	2	1	2	1	2	1	2	4	1
350	2	21	157	45	18.2563	2	1	23	23	1	30	1	7.5	8.5	8	0	0.941176	0	2	1	2	1	2	2	2	2	2	2	1	2	1	7	1	2	1	1	0	3	2	3	2	1	1	1	1	1	1	4	1
350	2	19	149	41	18.4676	1	2	24	24	1	5	0	7	7	7	1	1	0	1	0	0	0	1	3	1	1	3	1	1	1	1	4	1	2	1	1	0	3	2	3	2	1	1	1	2	1	1	4	1
351	2	21	150	41	18.2222	2	1	23	23	1	10	0	7	8	8	0	1	0	2	1	1	1	1	1	1	2	2	1	1	1	1	2	1	2	1	1	0	1	2	1	1	1	1	1	2	1	2	3	1
352	2	21	155	60	24.974	2	1	24	24	1	30	1	8	8	6	2	0.75	2	3	2	3	2	4	2	1	1	1	2	2	1	1	6	1	2	1	1	0	2	2	2	1	2	2	1	2	3	2	4	2
353	2	21	170	50	17.301	2	1	24	24	1	30	1	7.33	7.33	7	1	0.95498	0	4	3	4	2	1	1	1	1	1	3	1	1	1	2	1	2	1	1	0	2	2	2	1	1	1	1	1	1	2	4	2
354	2	19	160	52	20.3125	1	2	24	24	1	60	3	7.5	7.5	6	2	0.8	1	1	0	3	2	1	1	1	1	1	1	1	1	1	0	0	1	0	1	0	1	1	0	0	1	1	3	3	2	1	4	2
355	2	21	159	45	17.7999	2	1	24	24	1	10	0	7.5	7.5	7	1	0.933333	0	2	1	1	1	1	1	1	1	2	1	2	1	3	4	1	2	1	1	0	2	2	2	1	1	2	1	2	1	1	3	1
356	2	19	165	50	18.3655	1	2	22	22	1	10	0	8	10	9	0	0.9	0	1	0	0	0	1	2	1	1	1	1	1	1	1	1	1	1	0	1	0	1	1	0	0	1	1	1	1	1	2	4	2
356	2	20	155	45	18.7305	2	1	23	23	1	30	1	7.33	8.33	7	1	0.840336	1	1	0	1	1	4	1	4	1	3	2	4	2	1	13	2	2	1	1	0	4	3	5	3	1	2	1	1	2	2	4	1
357	2	18	157	45	18.2563	1	2	1	25	2	20	1	7	6	5.5	2	0.916667	0	3	2	3	2	4	2	2	2	3	1	1	1	2	9	1	3	2	1	0	3	3	4	2	1	2	1	2	2	2	4	2
357	2	20	150	37	16.4444	2	1	24	24	1	10	0	7	7	7	1	1	0	1	0	0	0	1	2	1	1	4	1	1	1	1	4	1	1	0	1	0	2	2	2	1	1	2	1	2	2	1	3	1
358	2	18	154	52	21.9261	1	2	24	24	1	20	1	7.5	7.5	7	1	0.933333	0	3	2	3	2	1	2	1	1	4	1	2	1	4	8	1	2	1	1	0	3	2	3	2	1	2	2	2	2	1	4	2
358	2	20	160	45	17.5781	2	1	24	24	1	60	3	7	7	7	1	1	0	2	1	4	2	2	1	1	1	3	2	3	1	1	6	1	2	1	1	0	3	3	4	2	1	2	1	2	2	2	4	2
359	2	20	165	60	22.0386	2	1	23	23	1	10	0	7.5	8.5	8	0	0.941176	0	2	1	1	1	2	3	1	1	1	1	1	1	1	3	1	2	1	1	0	2	2	2	1	1	2	1	2	2	2	3	2
359	2	19	155	49	20.3954	1	2	23.75	23.75	1	30	1	8	8.25	7	1	0.848485	1	2	1	2	1	1	2	1	1	3	1	2	1	4	7	1	3	2	1	0	2	2	2	1	1	1	1	2	2	2	4	1
360	2	21	158	46	18.4265	2	1	24	24	1	45	2	7.5	7.5	6	2	0.8	1	2	1	3	2	1	1	1	1	2	1	2	1	1	2	1	2	1	1	0	1	2	1	1	1	2	1	2	3	2	3	1
361	2	20	140	42	21.4286	2	1	23.5	23.5	1	20	1	7.33	7.83	7	1	0.893997	0	2	1	2	1	1	2	2	2	2	2	2	2	1	7	1	2	1	1	0	2	2	2	1	1	2	1	2	1	2	3	1
363	2	19	163	54	20.3244	1	2	24	24	1	10	0	7	7	6.5	1	0.928571	0	3	2	2	1	1	1	1	1	1	1	1	1	1	0	0	2	1	1	0	1	2	1	1	1	2	1	2	1	1	3	2
365	2	20	155	50	20.8117	2	1	24	24	1	30	1	7	7	6	2	0.857143	0	4	3	4	2	3	2	1	1	2	2	2	1	1	6	1	3	2	1	0	2	2	2	1	1	2	1	2	2	2	3	2
366	2	18	163	50	18.8189	1	2	23	23	1	20	1	7.5	8.5	8	0	0.941176	0	2	1	2	1	3	1	2	1	4	1	3	2	1	9	1	2	1	1	0	3	2	3	2	1	2	2	2	2	1	2	1
366	2	22	166	60	21.7738	4	1	24	24	1	10	0	8	8	8	0	1	0	1	0	0	0	1	3	1	1	1	1	1	1	1	2	1	1	0	1	0	2	2	2	1	1	1	1	2	1	1	3	1
367	2	21	163	58	21.83	4	1	23	23	1	15	0	8	9	8	0	0.888889	0	1	0	0	0	2	2	1	1	2	1	1	1	1	3	1	1	0	1	0	1	1	0	0	1	1	1	2	1	1	3	1
367	2	20	154	42	17.7096	1	2	23.5	23.5	1	10	0	7.5	8	7	1	0.875	0	3	2	2	1	2	2	1	1	2	2	2	2	1	6	1	2	1	1	0	1	2	1	1	1	2	1	2	2	2	3	2
369	2	19	163	56	21.0772	2	1	24	24	1	60	3	9	9	7	1	0.777778	1	4	3	6	3	1	1	1	1	4	1	1	1	4	6	1	3	2	1	0	3	2	3	2	2	2	1	3	3	3	4	2
371	2	20	164	61	22.68	1	2	24	24	1	30	1	7	7	6.5	1	0.928571	0	3	2	3	2	1	2	1	1	2	1	3	1	4	7	1	2	1	1	0	4	2	4	2	1	1	1	2	3	2	4	2
372	2	19	150	44	19.5556	1	2	24	24	1	10	0	8	8	8	0	1	0	2	1	1	1	1	2	1	1	2	1	2	2	3	6	1	2	1	1	0	1	1	0	0	1	1	1	2	1	2	2	2
373	2	18	170	50	17.301	1	2	1	25	2	20	1	8	7	7	1	1	0	2	1	2	1	1	4	1	1	4	1	2	1	4	10	2	2	1	1	0	4	3	5	3	1	1	1	3	2	1	4	1
373	2	22	160	58	22.6562	4	1	24	24	1	30	1	8	8	7	1	0.875	0	2	1	2	1	1	1	1	2	4	1	1	1	1	4	1	2	1	1	0	4	2	4	2	1	1	1	2	3	2	4	2
374	2	18	157	58	23.5304	1	2	24	24	1	5	0	8	8	7	1	0.875	0	1	0	0	0	4	1	1	1	3	3	2	2	4	12	2	2	1	1	0	4	2	4	2	1	2	1	1	2	1	3	2
374	2	21	150	47	20.8889	4	1	24	24	1	30	1	7.5	7.5	7	1	0.933333	0	3	2	3	2	2	2	1	2	4	1	3	1	1	8	1	2	1	1	0	3	3	4	2	1	2	1	2	2	2	4	2
375	2	19	163	55	20.7008	1	2	24	24	1	30	1	7	7	6	2	0.857143	0	4	3	4	2	1	1	3	1	3	1	2	1	1	5	1	3	2	1	0	4	4	6	3	1	2	1	1	1	2	2	1
375	2	22	160	50	19.5312	4	1	24	24	1	20	1	7.5	7.5	7	1	0.933333	0	1	0	1	1	1	1	2	2	1	1	1	1	1	2	1	2	1	1	0	3	2	3	2	1	1	1	2	2	2	4	2
376	2	18	180	60	18.5185	1	2	1	25	2	20	1	9	8	8	0	1	0	1	0	1	1	1	1	1	1	1	1	1	1	1	0	0	1	0	1	0	3	1	2	1	1	1	1	2	2	1	2	2
376	2	21	162	53	20.1951	4	1	1	25	2	10	0	8.5	7.5	7	1	0.933333	0	2	1	1	1	1	2	1	1	1	1	1	1	1	1	1	1	0	1	0	2	1	1	1	1	2	1	3	3	1	4	2
377	2	22	155	47	19.563	4	1	23.67	23.67	1	30	1	7.5	7.83	7	1	0.893997	0	2	1	2	1	2	1	1	1	2	1	1	1	1	2	1	2	1	1	0	2	2	2	1	1	1	1	2	1	2	2	2
379	2	18	163	47	17.6898	1	2	0.5	24.5	2	60	3	8	7.5	7	1	0.933333	0	2	1	4	2	1	1	1	1	2	1	2	1	1	2	1	2	1	1	0	3	2	3	2	1	1	1	2	2	2	4	2
379	2	23	150	43	19.1111	4	1	23	23	1	10	0	7.33	8.33	5	3	0.60024	3	2	1	1	1	2	1	1	1	1	1	2	1	1	2	1	2	1	1	0	1	1	0	0	1	1	1	1	3	1	3	1
380	2	23	165	51	18.7328	4	1	23.5	23.5	1	30	1	8	8.5	7	1	0.823529	1	2	1	2	1	2	2	1	1	2	1	2	1	1	4	1	2	1	1	0	2	2	2	1	1	2	1	2	2	2	2	2
384	2	22	152	42	18.1787	4	1	2	26	2	60	3	7	5	4	3	0.8	1	2	1	4	2	3	2	1	1	1	1	2	1	1	4	1	3	2	1	0	2	2	2	1	3	2	1	2	2	1	2	2
384	2	21	160	65	25.3906	1	2	24	24	1	30	1	7.33	7.33	7	1	0.95498	0	1	0	1	1	1	2	1	1	3	1	1	1	1	3	1	2	1	1	0	3	2	3	2	1	1	1	1	1	1	4	2
385	2	18	158	50	20.0288	1	2	1	25	2	10	0	7.75	6.75	6	2	0.888889	0	1	0	0	0	1	1	1	4	1	1	4	1	3	8	1	2	1	1	0	1	2	1	1	1	1	2	2	2	2	4	1
385	2	23	153	50	21.3593	4	1	24	24	1	38	2	7	7	6	2	0.857143	0	4	3	5	3	1	1	1	1	1	1	1	1	1	0	0	1	0	1	0	1	1	0	0	1	1	1	2	2	1	4	2
386	2	20	158	48	19.2277	1	2	23	23	1	70	3	7.67	8.67	7	1	0.807382	1	1	0	3	2	2	1	1	1	1	1	2	1	1	2	1	1	0	1	0	2	2	2	1	1	1	1	2	2	1	3	1
389	2	22	158	46	18.4265	3	2	0.5	24.5	2	20	1	7.5	7	7	1	1	0	3	2	3	2	2	1	2	1	2	1	2	1	1	4	1	3	2	1	0	4	4	6	3	1	1	1	2	2	3	2	1
389	2	21	165	50	18.3655	4	1	2	26	2	10	0	10	8	8	0	1	0	1	0	0	0	1	1	1	1	4	2	2	1	1	5	1	2	1	1	0	2	2	2	1	1	2	1	2	2	2	4	1
390	2	21	150	41	18.2222	3	2	22.83	22.83	1	3	0	7	8.17	8	0	0.979192	0	1	0	0	0	1	3	1	1	1	1	4	1	1	5	1	1	0	1	0	1	1	0	0	1	1	1	1	1	1	2	2
391	2	18	160	48	18.75	3	2	23	23	1	3	0	7.5	8.5	8	0	0.941176	0	1	0	0	0	1	2	1	1	1	2	1	1	1	2	1	1	0	1	0	2	2	2	1	1	2	1	2	3	1	4	1
391	2	21	161	50	19.2894	4	1	23	23	1	30	1	8	9	8	0	0.888889	0	1	0	1	1	1	1	1	1	1	1	1	1	1	0	0	2	1	1	0	1	1	0	0	1	2	1	2	3	1	4	1
395	2	22	153	52	22.2137	3	2	23	23	1	60	3	7.5	8.5	7.5	0	0.882353	0	1	0	3	2	1	1	2	3	2	2	3	1	2	8	1	3	2	1	0	4	4	6	3	1	2	1	2	3	2	3	2
396	2	22	158	46	18.4265	3	2	23	23	1	60	3	7.67	8.67	7	1	0.807382	1	4	3	6	3	1	1	1	1	4	2	1	1	1	4	1	3	2	1	0	4	2	4	2	1	2	1	2	2	2	2	2
400	2	21	156	49	20.1348	3	2	24	24	1	60	3	7.5	7.5	7	1	0.933333	0	2	1	4	2	1	1	1	1	1	1	2	1	4	4	1	3	2	1	0	4	3	5	3	1	2	1	2	2	1	3	2
401	2	22	150	45	20	3	2	23	23	1	60	3	7.5	8.5	7	1	0.823529	1	4	3	6	3	2	1	1	2	3	1	4	2	1	8	1	3	2	1	0	3	2	3	2	1	2	1	3	2	2	3	1
403	2	20	160	40	15.625	3	2	24	24	1	30	1	7	7	6	2	0.857143	0	2	1	2	1	2	1	1	1	2	1	2	1	1	3	1	3	2	1	0	4	4	6	3	1	2	1	3	3	3	4	2
404	2	21	153	49	20.9321	3	2	0.5	24.5	2	15	0	7.42	6.92	6.5	1	0.939306	0	4	3	3	2	3	2	1	1	4	1	2	4	4	13	2	4	3	1	0	4	4	6	3	1	1	1	2	1	3	4	2
405	2	21	155	57	23.7253	3	2	24	24	1	30	1	7.5	7.5	7	1	0.933333	0	4	3	4	2	2	1	1	1	1	1	1	1	3	3	1	2	1	1	0	2	2	2	1	1	1	1	2	1	1	3	2
406	2	22	150	48	21.3333	3	2	22.5	22.5	1	30	1	7	8.5	8	0	0.941176	0	2	1	2	1	3	3	1	1	4	1	1	1	3	9	1	1	0	1	0	1	2	1	1	1	1	1	1	3	2	4	2
407	2	23	154	74	31.2026	3	2	24	24	1	10	0	6	6	6	2	1	0	1	0	0	0	1	1	1	1	1	1	1	1	1	0	0	2	1	1	0	1	2	1	1	1	2	1	2	2	2	3	2
409	2	20	162	60	22.8624	3	2	23.5	23.5	1	10	0	7.16	7.66	7.5	0	0.979112	0	1	0	0	0	1	1	1	1	1	1	1	1	1	0	0	2	1	1	0	2	2	2	1	1	1	1	2	1	2	3	2
410	2	20	160	50	19.5312	3	2	24	24	1	20	1	7.33	7.33	7	1	0.95498	0	2	1	2	1	1	2	2	2	3	3	3	2	3	12	2	2	1	1	0	3	3	4	2	1	2	1	2	2	2	4	1
411	2	21	150	40	17.7778	3	2	24	24	1	30	1	7.5	7.5	7	1	0.933333	0	3	2	3	2	3	1	2	3	2	2	3	1	3	11	2	2	1	1	0	3	3	4	2	1	2	1	2	2	2	4	2
412	2	21	155	50	20.8117	3	2	23	23	1	120	3	7.5	8.5	5	3	0.588235	3	4	3	6	3	1	1	1	1	4	1	3	1	4	8	1	2	1	1	0	4	2	4	2	1	2	1	2	3	2	4	2
413	2	18	165	42	15.427	3	2	23	23	1	3	0	7.5	8.5	8	0	0.941176	0	1	0	0	0	1	1	1	1	1	1	1	1	1	0	0	1	0	1	0	1	2	1	1	1	2	1	2	3	1	2	1
415	2	21	160	40	15.625	3	2	0.5	24.5	2	10	0	7	6.5	6	2	0.923077	0	1	0	0	0	2	2	3	2	2	3	2	2	1	10	2	2	1	1	0	2	3	3	2	2	2	2	2	3	2	1	2
416	2	21	153	44	18.7962	3	2	24	24	1	30	1	7.5	7.5	7	1	0.933333	0	1	0	1	1	3	1	1	1	1	1	1	1	1	2	1	2	1	1	0	3	2	3	2	1	2	1	2	1	2	4	2
417	2	18	165	45	16.5289	3	2	23	23	1	20	1	7	8	8	0	1	0	1	0	1	1	1	2	1	1	1	1	1	1	1	1	1	2	1	1	0	3	2	3	2	1	1	1	2	1	1	1	2
418	2	20	154	48	20.2395	3	2	23	23	1	10	0	7.5	8.5	7	1	0.823529	1	2	1	1	1	2	1	1	1	2	1	2	1	1	3	1	2	1	1	0	2	2	2	1	2	1	1	2	2	2	1	2
420	2	22	158	52	20.83	3	2	24	24	1	30	1	7.5	7.5	7	1	0.933333	0	3	2	3	2	3	2	1	1	1	1	1	1	1	3	1	3	2	2	1	2	3	3	2	1	2	1	2	2	2	4	1
422	2	21	160	45	17.5781	3	2	24	24	1	5	0	7.67	7.67	7	1	0.912647	0	1	0	0	0	1	1	1	1	1	1	1	1	1	0	0	2	1	1	0	3	2	3	2	1	1	1	2	2	2	2	1
423	2	21	145	42	19.9762	3	2	24	24	1	15	0	7.5	7.5	7	1	0.933333	0	1	0	0	0	2	1	1	1	1	1	1	1	1	1	1	2	1	1	0	3	2	3	2	1	2	1	3	2	2	2	1
425	2	22	155	55	22.8928	3	2	24	24	1	30	1	7	7	7	1	1	0	3	2	3	2	2	2	2	2	2	2	2	2	1	8	1	2	1	1	0	3	2	3	2	1	2	1	2	2	2	2	1
427	2	22	158	51	20.4294	3	2	24	24	1	30	1	7.67	7.67	7	1	0.912647	0	4	3	4	2	3	1	1	1	3	2	3	1	3	9	1	3	2	1	0	4	3	5	3	1	2	1	2	2	2	3	1
428	2	21	151	51	22.3674	3	2	23.5	23.5	1	30	1	7	7.5	7	1	0.933333	0	3	2	3	2	2	2	1	1	3	1	1	2	1	5	1	2	1	1	0	4	2	4	2	1	2	1	2	2	1	3	2
429	2	21	153	48	20.5049	3	2	23	23	1	30	1	7	8	7	1	0.875	0	2	1	2	1	1	2	1	1	1	1	1	1	1	1	1	2	1	1	0	1	2	1	1	1	1	1	2	1	2	4	2
430	2	20	155	50	20.8117	3	2	24	24	1	60	3	7.5	7.5	7	1	0.933333	0	2	1	4	2	1	1	1	1	2	2	1	1	1	2	1	3	2	1	0	3	2	3	2	1	1	1	3	1	2	2	2
432	2	22	160	50	19.5312	3	2	23	23	1	30	1	7.67	8.67	8	0	0.922722	0	3	2	3	2	4	1	1	1	3	2	4	1	2	10	2	3	2	1	0	3	3	4	2	1	1	1	1	3	2	2	2
436	2	20	155	45	18.7305	3	2	23	23	1	10	0	7.5	8.5	8	0	0.941176	0	1	0	0	0	2	2	1	1	1	2	1	1	1	3	1	1	0	1	0	1	1	0	0	1	1	1	2	1	1	3	1
438	2	21	158	44	17.6254	3	2	23.5	23.5	1	10	0	6.5	7	7	1	1	0	1	0	0	0	2	1	1	1	1	2	2	1	1	3	1	2	1	1	0	3	2	3	2	1	1	1	2	1	2	4	2
439	2	20	160	52	20.3125	2	2	23	23	1	20	1	7.5	8.5	8	0	0.941176	0	2	1	2	1	1	1	1	1	2	1	1	1	1	1	1	1	0	1	0	2	2	2	1	1	1	1	2	1	1	2	1
440	2	19	162	52	19.8141	2	2	23	23	1	60	3	8	9	7	1	0.777778	1	3	2	5	3	1	2	3	1	4	1	2	2	1	8	1	2	1	1	0	2	2	2	1	1	1	1	3	1	2	4	1
441	2	20	155	50	20.8117	2	2	23	23	1	30	1	7.5	8.5	7	1	0.823529	1	2	1	2	1	1	1	1	1	2	4	2	2	1	6	1	2	1	2	1	3	3	4	2	1	1	1	2	2	2	4	1
442	2	20	155	45	18.7305	2	2	23	23	1	20	1	8	9	8	0	0.888889	0	2	1	2	1	1	3	1	2	2	2	2	1	1	6	1	1	0	1	0	1	2	1	1	1	1	1	2	2	1	4	1
444	2	21	160	48	18.75	2	2	24	24	1	20	1	7.5	7.5	7	1	0.933333	0	3	2	3	2	3	1	1	1	2	2	3	1	1	6	1	2	1	1	0	3	2	3	2	1	1	1	2	2	1	3	1
445	2	19	158	62	24.8358	2	2	23.5	23.5	1	30	1	7.5	8	7	1	0.875	0	2	1	2	1	1	1	1	2	3	1	2	2	1	5	1	2	1	1	0	3	3	4	2	1	2	1	3	2	2	3	2
446	2	20	159	47	18.591	2	2	23	23	1	10	0	7	8	7	1	0.875	0	1	0	0	0	1	2	1	1	1	1	1	1	1	1	1	2	1	1	0	2	2	2	1	1	1	1	3	3	2	4	2
447	2	22	158	48	19.2277	2	2	23	23	1	60	3	7.5	8.5	7	1	0.823529	1	4	3	6	3	1	1	1	1	1	1	2	1	1	1	1	3	2	1	0	1	1	0	0	1	1	1	1	1	2	3	1
448	2	20	160	45	17.5781	2	2	23	23	1	30	1	7.5	8.5	7	1	0.823529	1	4	3	4	2	1	1	1	1	4	1	1	1	1	3	1	2	1	1	0	4	3	5	3	1	1	1	2	1	1	3	2
451	2	20	154	50	21.0828	2	2	23.5	23.5	1	30	1	7	7.5	7	1	0.933333	0	1	0	1	1	1	1	1	1	1	1	1	1	1	0	0	2	1	1	0	2	3	3	2	1	2	1	2	2	2	4	2
452	2	19	161	50	19.2894	2	2	24	24	1	5	0	7	7	7	1	1	0	1	0	0	0	1	1	1	1	1	1	1	1	1	0	0	1	0	1	0	4	2	4	2	1	1	1	2	2	1	3	1
453	2	20	155	50	20.8117	2	2	23	23	1	40	2	7	8	7	1	0.875	0	3	2	4	2	2	2	1	1	1	1	2	2	1	4	1	2	1	1	0	2	2	2	1	1	1	1	1	2	2	3	2
454	2	19	160	50	19.5312	2	2	23.5	23.5	1	20	1	7.5	8	8	0	1	0	1	0	1	1	1	1	1	1	2	2	2	1	1	3	1	2	1	1	0	2	2	2	1	1	1	1	2	2	2	4	1
455	2	20	156	50	20.5457	2	2	24	24	1	30	1	8.5	8.5	8	0	0.941176	0	2	1	2	1	4	1	1	1	3	2	2	2	3	10	2	2	1	1	0	2	2	2	1	1	1	1	2	2	1	2	2
456	2	20	150	50	22.2222	2	2	23	23	1	30	1	7.5	8.5	7	1	0.823529	1	2	1	2	1	3	2	3	1	3	1	1	1	1	7	1	2	1	1	0	2	2	2	1	1	2	1	2	2	2	2	1
457	2	20	155	53	22.0604	2	2	23	23	1	60	3	8	9	8	0	0.888889	0	4	3	6	3	1	1	1	1	1	1	1	1	2	1	1	2	1	1	0	2	2	2	1	1	1	1	1	2	1	2	2
462	2	20	154	50	21.0828	2	2	23.5	23.5	1	30	1	7	7.5	7	1	0.933333	0	1	0	1	1	1	1	1	1	1	1	1	1	1	0	0	1	0	1	0	2	2	2	1	1	1	1	2	1	1	2	1
463	2	20	161	60	23.1473	2	2	24	24	1	30	1	9	9	7	1	0.777778	1	3	2	3	2	1	4	1	1	4	1	1	1	1	6	1	2	1	1	0	4	2	4	2	1	2	1	2	3	2	3	2
465	2	20	158	52	20.83	2	2	24	24	1	60	3	8	8	7	1	0.875	0	4	3	6	3	1	1	1	1	3	1	2	1	1	3	1	2	1	1	0	2	2	2	1	1	2	1	2	2	2	4	2
466	2	20	163	52	19.5717	2	2	23.5	23.5	1	50	2	7.5	8	7	1	0.875	0	3	2	4	2	3	2	1	1	4	1	1	1	1	6	1	1	0	1	0	1	2	1	1	1	2	1	1	1	2	3	2
467	2	20	160	49	19.1406	2	2	24	24	1	30	1	7.5	7.5	7	1	0.933333	0	3	2	3	2	1	2	1	1	1	1	2	1	1	2	1	2	1	1	0	4	2	4	2	1	1	1	1	3	1	3	1
468	2	19	158	44	17.6254	2	2	24	24	1	20	1	7.5	7.5	7	1	0.933333	0	3	2	3	2	2	1	1	1	1	1	3	2	1	4	1	2	1	1	0	2	2	2	1	1	1	1	2	1	1	3	1
469	2	21	152	43	18.6115	2	2	23.5	23.5	1	90	3	7.5	8	6	2	0.75	2	4	3	6	3	3	1	1	1	1	1	1	1	3	4	1	4	3	1	0	2	2	2	1	1	1	1	2	2	3	2	1
470	2	21	160	62	24.2188	2	2	24	24	1	10	0	7.83	7.83	7	1	0.893997	0	1	0	0	0	1	1	1	1	1	2	1	1	1	1	1	2	1	1	0	1	2	1	1	1	1	1	2	2	1	3	1
474	2	21	162	50	19.052	2	2	23.5	23.5	1	30	1	7.5	8	7.5	0	0.9375	0	3	2	3	2	2	2	1	1	1	1	2	1	1	3	1	3	2	1	0	2	3	3	2	1	1	1	2	2	2	2	2
478	2	20	158	75	30.0433	2	2	24	24	1	20	1	7.67	7.67	7	1	0.912647	0	2	1	2	1	1	1	1	1	1	1	1	1	2	1	1	2	1	1	0	3	3	4	2	1	1	1	2	1	2	4	2
479	2	20	153	50	21.3593	2	2	23	23	1	60	3	7	8	8	0	1	0	3	2	5	3	1	1	1	1	1	1	1	1	1	0	0	2	1	1	0	1	2	1	1	1	2	1	2	1	1	3	1
480	2	21	155	46	19.1467	2	2	24	24	1	60	3	7.5	7.5	7	1	0.933333	0	2	1	4	2	1	1	1	1	1	1	1	1	1	0	0	2	1	1	0	2	2	2	1	1	1	1	2	1	2	2	2
481	2	20	163	48	18.0662	2	2	24	24	1	5	0	8	8	7	1	0.875	0	1	0	0	0	4	4	1	1	1	2	1	1	1	7	1	2	1	1	0	2	2	2	1	1	1	1	1	1	1	3	1
482	2	20	156	50	20.5457	2	2	23.5	23.5	1	20	1	7.5	8	7	1	0.875	0	1	0	1	1	2	3	4	1	2	2	2	3	2	12	2	2	1	1	0	3	3	4	2	1	1	1	2	3	2	4	1
485	2	19	165	60	22.0386	2	2	24	24	1	15	0	9	9	9	0	1	0	4	3	3	2	1	1	1	1	2	1	2	1	3	4	1	3	2	1	0	3	2	3	2	1	2	1	2	3	2	3	1
486	2	18	165	60	22.0386	1	2	23.5	23.5	1	30	1	7.5	8	7	1	0.875	0	1	0	1	1	1	3	4	2	3	3	3	1	3	14	2	2	1	1	0	3	2	3	2	1	1	2	2	3	2	4	1
489	2	19	150	50	22.2222	1	2	24	24	1	0	0	7.5	7.5	7	1	0.933333	0	1	0	0	0	2	1	1	1	1	1	1	1	1	1	1	2	1	1	0	3	2	3	2	1	2	1	2	3	2	4	2
505	2	18	160	44	17.1875	1	2	24	24	1	5	0	7.67	7.67	7.5	0	0.977836	0	2	1	1	1	3	3	3	2	2	2	2	2	1	11	2	2	1	1	0	3	2	3	2	1	2	2	2	2	2	3	1
506	2	17	165	45	16.5289	1	2	24	24	1	10	0	8	8	7	1	0.875	0	2	1	1	1	1	1	1	1	4	1	1	3	1	5	1	2	1	1	0	4	2	4	2	1	2	1	2	2	2	2	1
507	2	18	168	60	21.2585	1	2	1.5	25.5	2	10	0	7.83	6.33	6	2	0.947867	0	2	1	1	1	1	1	1	4	1	1	1	1	1	3	1	2	1	1	0	4	3	5	3	1	1	1	2	2	2	3	2
508	2	18	161	53	20.4467	1	2	24	24	1	20	1	7.5	7.5	7	1	0.933333	0	2	1	2	1	1	1	1	1	2	1	1	1	1	1	1	2	1	1	0	3	2	3	2	1	1	1	2	1	1	2	1
509	2	18	162	48	18.2899	1	2	24	24	1	1	0	6	6	6	2	1	0	1	0	0	0	1	1	1	1	4	1	1	1	1	3	1	1	0	1	0	2	2	2	1	1	1	1	3	2	1	3	1
510	2	18	168	48	17.0068	1	2	20	20	1	30	1	6	10	9	0	0.9	0	1	0	1	1	1	1	1	1	4	4	1	1	1	6	1	1	0	2	1	4	4	6	3	1	1	1	1	1	1	1	1
511	2	19	168	55	19.487	1	2	24	24	1	30	1	7.5	7.5	7	1	0.933333	0	4	3	4	2	1	1	1	1	2	1	1	1	1	1	1	2	1	1	0	2	2	2	1	1	1	1	2	1	2	2	1
512	2	18	160	49	19.1406	1	2	24	24	1	15	0	7	7	7	1	1	0	1	0	0	0	1	1	1	1	1	1	1	1	1	0	0	1	0	1	0	1	2	1	1	1	2	1	2	1	2	2	2
514	2	18	168	60	21.2585	1	2	24	24	1	30	1	7	7	6.5	1	0.928571	0	3	2	3	2	1	2	1	1	4	4	1	3	3	11	2	2	1	1	0	3	2	3	2	1	1	1	1	1	2	3	2
515	2	18	160	48	18.75	1	2	24	24	1	20	1	7.5	7.5	7	1	0.933333	0	2	1	2	1	1	1	1	1	1	1	1	1	1	0	0	2	1	1	0	2	2	2	1	1	1	1	1	1	1	4	2
516	2	19	155	45	18.7305	1	2	24	24	1	180	3	7.5	7.5	7.5	0	1	0	3	2	5	3	3	3	3	1	2	3	3	1	4	14	2	2	1	1	0	3	3	4	2	1	2	1	2	3	1	4	1
517	2	18	160	55	21.4844	1	2	23	23	1	10	0	7	8	7	1	0.875	0	3	2	2	1	1	3	3	3	3	3	3	2	4	16	2	2	1	1	0	3	2	3	2	1	1	1	2	2	2	4	1
518	2	20	156	44	18.0802	1	2	24	24	1	40	2	7.67	7.67	7	1	0.912647	0	4	3	5	3	3	1	1	1	1	1	1	1	1	2	1	2	1	1	0	4	3	5	3	1	1	1	2	2	2	3	2
519	2	19	158	44	17.6254	1	2	24	24	1	5	0	7.5	7.5	7	1	0.933333	0	1	0	0	0	1	1	1	1	3	1	2	1	1	3	1	2	1	1	0	2	2	2	1	1	1	1	3	2	2	4	2
520	2	18	172	55	18.5911	1	2	24	24	1	30	1	7.5	7.5	7	1	0.933333	0	3	2	3	2	2	2	1	1	2	1	2	1	1	4	1	2	1	1	0	4	4	6	3	1	2	1	2	1	2	3	1
521	2	19	156	58	23.833	1	2	0.5	24.5	2	15	0	7.67	7.17	7	1	0.97629	0	1	0	0	0	3	1	1	1	2	2	1	1	1	4	1	2	1	1	0	3	2	3	2	1	1	1	2	2	1	4	1
522	2	18	150	50	22.2222	1	2	23	23	1	30	1	7.5	8.5	7	1	0.823529	1	3	2	3	2	2	3	1	1	3	3	2	1	3	10	2	2	1	1	0	4	3	5	3	1	1	1	2	2	2	4	1
523	2	18	158	47	18.8271	1	2	24	24	1	15	0	7	7	7	1	1	0	2	1	1	1	1	1	1	1	1	1	2	1	1	1	1	2	1	1	0	1	2	1	1	1	2	1	2	2	2	2	1
526	2	19	162	50	19.052	1	2	1	25	2	10	0	7.75	6.75	6.5	1	0.962963	0	2	1	1	1	1	1	1	1	2	2	3	1	4	7	1	3	2	1	0	3	3	4	2	1	1	1	2	2	3	3	1
528	2	19	162	50	19.052	1	2	22	22	1	20	1	7	9	8	0	0.888889	0	2	1	2	1	1	3	1	1	1	1	1	1	2	3	1	2	1	1	0	3	2	3	2	1	1	1	1	2	1	4	1
529	2	18	168	44	15.5896	1	2	23	23	1	60	3	7	8	7	1	0.875	0	1	0	3	2	1	1	1	1	4	4	4	3	1	11	2	4	3	4	3	3	2	3	2	1	2	1	3	2	1	4	1
530	2	19	158	48	19.2277	1	2	24	24	1	30	1	7	7	7	1	1	0	2	1	2	1	1	1	1	1	1	1	2	1	1	1	1	2	1	1	0	3	2	3	2	1	1	1	1	1	2	2	1
531	2	19	154	45	18.9745	1	2	24	24	1	30	1	7.5	7.5	7	1	0.933333	0	1	0	1	1	1	1	1	1	4	1	1	1	3	5	1	2	1	1	0	2	3	3	2	1	1	1	2	1	2	3	1
532	2	21	164	55	20.4491	1	2	24	24	1	10	0	7.67	7.67	7	1	0.912647	0	2	1	1	1	1	1	1	1	4	1	1	1	1	3	1	1	0	1	0	4	2	4	2	1	2	1	2	2	1	4	2
533	2	19	150	45	20	1	2	24	24	1	30	1	7.33	7.33	7	1	0.95498	0	3	2	3	2	3	1	1	2	2	1	1	1	4	7	1	2	1	1	0	2	2	2	1	1	1	1	3	1	2	4	1
534	2	20	159	50	19.7777	1	2	24	24	1	30	1	7	7	7	1	1	0	4	3	4	2	1	1	1	1	3	1	1	1	3	4	1	3	2	1	0	4	4	6	3	1	1	1	1	1	2	2	2
535	2	18	155	45	18.7305	1	2	24	24	1	5	0	7	7	7	1	1	0	1	0	0	0	1	1	1	3	1	1	2	1	1	3	1	1	0	1	0	2	3	3	2	1	1	1	2	1	1	4	1
536	2	19	160	47	18.3594	1	2	23.5	23.5	1	5	0	7	7.5	7.5	0	1	0	1	0	0	0	2	1	1	1	1	1	1	1	1	1	1	1	0	1	0	2	2	2	1	1	1	1	1	1	1	4	2
537	2	18	167	46	16.494	1	2	23	23	1	30	1	7	8	7	1	0.875	0	4	3	4	2	3	2	4	4	1	1	3	1	1	11	2	3	2	2	1	2	2	2	1	1	1	1	1	1	1	2	2
538	2	18	163	55	20.7008	1	2	24	24	1	30	1	7.16	7.16	6.5	1	0.907821	0	3	2	3	2	1	3	1	1	1	1	2	1	4	6	1	2	1	1	0	3	3	4	2	1	2	1	2	1	2	4	2
539	2	18	163	45	16.937	1	2	23	23	1	40	2	7	8	7	1	0.875	0	2	1	3	2	1	2	2	1	4	1	1	1	1	5	1	2	1	1	0	2	2	2	1	1	2	1	2	1	2	3	2
540	2	18	160	50	19.5312	1	2	23	23	1	10	0	7	8	7	1	0.875	0	3	2	2	1	1	1	2	2	4	4	4	2	1	12	2	2	1	1	0	4	4	6	3	1	1	1	2	2	2	4	2
542	2	20	163	44	16.5607	1	1	24	24	1	30	1	8	8	8	0	1	0	1	0	1	1	1	1	1	1	1	3	1	3	1	4	1	2	1	1	0	4	2	4	2	1	1	1	2	2	3	3	1
543	2	18	163	50	18.8189	1	2	24	24	1	30	1	7.5	7.5	7	1	0.933333	0	3	2	3	2	3	1	2	1	4	2	2	2	2	10	2	3	2	1	0	2	2	2	1	1	2	1	3	1	2	3	1
547	2	18	153	46	19.6506	1	2	24	24	1	20	1	7.67	7.67	7	1	0.912647	0	2	1	2	1	1	1	1	2	1	1	1	1	3	3	1	2	1	1	0	1	1	0	0	1	1	1	2	1	1	3	2
548	2	19	156	60	24.6548	1	2	23	23	1	10	0	7	8	7.5	0	0.9375	0	1	0	0	0	1	1	1	1	1	1	2	1	2	2	1	1	0	1	0	3	3	4	2	1	2	1	3	2	1	4	2
558	2	21	158	51	20.4294	2	2	0.5	24.5	2	20	1	8	7.5	7	1	0.933333	0	2	1	2	1	2	1	1	1	4	1	2	1	2	6	1	2	1	1	0	3	2	3	2	1	1	1	2	2	2	4	1
559	2	21	155	50	20.8117	2	2	24	24	1	30	1	7.5	7.5	7	1	0.933333	0	3	2	3	2	2	3	1	1	3	1	2	1	3	8	1	3	2	1	0	2	2	2	1	1	1	1	2	2	1	2	2
560	2	20	157	51	20.6905	2	2	23	23	1	30	1	7.5	8.5	7	1	0.823529	1	1	0	1	1	3	3	1	3	3	2	2	1	2	11	2	2	1	1	0	2	1	1	1	1	2	1	2	2	1	3	1
561	2	21	160	44	17.1875	2	2	1	25	2	5	0	7.5	6.5	6	2	0.923077	0	2	1	1	1	1	1	4	1	1	1	2	1	4	7	1	2	1	1	0	3	3	4	2	1	1	1	2	3	2	3	2
562	2	19	160	48	18.75	2	2	23	23	1	30	1	7.5	8.5	8	0	0.941176	0	1	0	1	1	1	2	1	1	3	1	2	1	1	4	1	2	1	1	0	2	2	2	1	1	1	1	2	2	2	3	1
564	2	20	160	45	17.5781	2	2	24	24	1	1	0	7	7	7	1	1	0	1	0	0	0	1	2	1	1	1	1	1	1	1	1	1	1	0	1	0	2	2	2	1	1	1	1	2	2	1	3	1
565	2	20	153	50	21.3593	2	2	0.5	24.5	2	30	1	8	7.5	7.5	0	1	0	2	1	2	1	2	1	1	1	2	2	2	1	4	7	1	2	1	1	0	3	3	4	2	1	1	1	2	1	1	4	2
566	2	19	150	48	21.3333	2	2	2	26	2	20	1	8	6	6	2	1	0	4	3	4	2	3	3	1	2	3	2	3	1	2	11	2	2	1	1	0	3	2	3	2	1	1	1	3	3	2	4	2
567	2	20	155	60	24.974	2	2	23.5	23.5	1	15	0	7.67	8.17	7.5	0	0.917993	0	1	0	0	0	2	1	1	1	4	1	2	1	1	5	1	2	1	1	0	1	1	0	0	1	1	1	1	2	1	2	2
569	2	19	158	48	19.2277	2	2	24	24	1	10	0	7.67	7.67	7	1	0.912647	0	2	1	1	1	1	1	1	3	4	1	1	1	1	5	1	2	1	1	0	3	3	4	2	1	1	1	2	2	2	3	1
571	2	20	159	50	19.7777	2	2	1	25	2	10	0	8	7	7	1	1	0	1	0	0	0	1	2	2	2	3	1	1	1	1	5	1	2	1	1	0	3	3	4	2	1	2	1	3	3	1	4	2
574	2	20	160	49	19.1406	2	2	23	23	1	15	0	7	8	7	1	0.875	0	1	0	0	0	1	2	1	1	4	1	1	1	1	4	1	2	1	1	0	2	1	1	1	1	1	1	2	1	1	2	1
575	2	18	160	50	19.5312	2	2	1	25	2	1	0	8	7	7	1	1	0	1	0	0	0	1	1	1	1	3	1	2	1	4	6	1	1	0	1	0	4	1	3	2	1	2	1	2	1	1	2	2
576	2	19	163	45	16.937	2	2	1	25	2	10	0	7.83	6.83	6	2	0.878477	0	3	2	2	1	1	1	1	1	1	1	1	1	4	3	1	2	1	1	0	3	2	3	2	1	1	1	1	3	2	3	2
577	2	19	158	45	18.026	2	2	24	24	1	10	0	8	8	7	1	0.875	0	1	0	0	0	4	1	1	1	3	1	1	1	1	5	1	3	2	1	0	4	3	5	3	1	1	1	1	2	2	3	1
578	2	19	160	55	21.4844	2	2	22	22	1	120	3	8	10	8	0	0.8	1	3	2	5	3	1	2	3	3	2	2	1	1	3	9	1	2	1	1	0	2	3	3	2	1	1	3	2	1	1	3	2
579	2	19	150	45	20	2	2	24	24	1	20	1	7.67	7.67	7	1	0.912647	0	2	1	2	1	1	2	1	1	3	1	3	1	4	8	1	2	1	1	0	2	2	2	1	1	2	1	1	3	2	3	1
582	2	20	155	50	20.8117	2	2	23	23	1	30	1	7.5	8.5	8	0	0.941176	0	3	2	3	2	4	2	1	1	4	1	3	4	1	12	2	3	2	1	0	4	2	4	2	1	1	1	1	1	2	2	1
583	2	19	155	48	19.9792	2	2	23	23	1	80	3	7.5	8.5	7	1	0.823529	1	2	1	4	2	1	1	1	1	1	1	1	1	4	3	1	1	0	1	0	3	2	3	2	1	1	1	2	2	1	2	1
585	2	20	165	54	19.8347	2	2	23.5	23.5	1	10	0	7.5	8	8	0	1	0	1	0	0	0	1	1	1	1	1	1	1	1	1	0	0	2	1	1	0	1	2	1	1	1	1	1	2	1	2	2	1
586	2	19	155	43	17.898	2	2	23.5	23.5	1	20	1	7.5	8	7	1	0.875	0	3	2	3	2	3	3	1	1	3	1	1	1	1	6	1	2	1	1	0	3	2	3	2	1	1	1	1	1	2	2	1
587	2	20	160	53	20.7031	2	2	24	24	1	5	0	8	8	7	1	0.875	0	1	0	0	0	1	1	1	1	1	1	1	1	1	0	0	1	0	1	0	1	1	0	0	1	1	1	2	2	2	3	2
588	2	19	156	50	20.5457	2	2	23	23	1	60	3	8.5	9.5	8	0	0.842105	1	3	2	5	3	1	3	1	1	4	2	3	1	1	8	1	3	2	1	0	3	3	4	2	1	2	1	2	3	2	3	1
589	2	19	161	55	21.2183	2	2	23.5	23.5	1	20	1	7.75	8.25	7	1	0.848485	1	2	1	2	1	4	1	4	1	2	2	1	1	3	10	2	2	1	1	0	4	3	5	3	1	1	1	2	2	2	3	1
590	2	19	160	48	18.75	2	2	23	23	1	60	3	7.75	8.75	7	1	0.8	1	1	0	3	2	1	1	1	1	1	1	1	1	1	0	0	2	1	1	0	3	2	3	2	1	1	1	2	2	2	3	2
591	2	20	160	42	16.4062	2	2	23	23	1	5	0	7.5	8.5	7	1	0.823529	1	2	1	1	1	1	1	1	1	1	1	1	1	1	0	0	2	1	1	0	4	3	5	3	1	2	1	3	2	2	3	2
604	2	19	164	54	20.0773	2	2	1	25	2	30	1	8	7	6	2	0.857143	0	3	2	3	2	1	3	1	1	1	1	1	1	2	3	1	2	1	1	0	3	3	4	2	1	1	1	2	3	2	4	1
605	2	18	155	48	19.9792	2	2	2	26	2	2	0	8	6	6	2	1	0	1	0	0	0	1	1	2	1	1	2	1	1	1	2	1	1	0	1	0	4	3	5	3	1	1	1	2	3	2	3	2
606	2	19	156	47	19.313	2	2	24	24	1	40	2	7.83	7.83	6	2	0.766284	1	3	2	4	2	2	1	1	1	4	2	2	1	2	7	1	3	2	1	0	4	3	5	3	1	1	1	2	3	2	3	2
607	2	20	168	70	24.8016	2	2	24	24	1	5	0	8	8	8	0	1	0	1	0	0	0	1	1	1	2	4	1	1	1	3	6	1	2	1	1	0	4	2	4	2	1	1	1	2	2	2	3	2
609	2	18	160	48	18.75	2	2	23.5	23.5	1	60	3	8	8.5	8	0	0.941176	0	2	1	4	2	1	1	1	1	3	1	2	1	2	4	1	1	0	1	0	2	2	2	1	1	1	1	3	1	1	3	1
610	2	20	162	53	20.1951	2	2	24	24	1	15	0	8	8	7	1	0.875	0	3	2	2	1	3	1	1	1	1	1	1	1	1	2	1	2	1	1	0	3	2	3	2	1	2	1	2	2	1	2	2
611	2	19	154	49	20.6612	2	2	24	24	1	20	1	7.5	7.5	7	1	0.933333	0	2	1	2	1	2	1	1	1	3	1	1	1	1	3	1	2	1	1	0	3	3	4	2	1	1	1	2	2	2	4	1
612	2	19	160	48	18.75	2	2	24	24	1	20	1	7.5	7.5	7	1	0.933333	0	2	1	2	1	2	1	1	1	3	2	1	1	3	6	1	3	2	1	0	4	4	6	3	1	2	1	2	1	2	4	2
613	2	20	150	49	21.7778	2	2	24	24	1	30	1	7.5	7.5	7	1	0.933333	0	4	3	4	2	1	1	1	1	4	1	1	3	1	5	1	3	2	1	0	2	2	2	1	1	1	1	2	1	2	2	1
615	2	19	163	50	18.8189	2	2	23.5	23.5	1	60	3	8	8.5	7.5	0	0.882353	0	1	0	3	2	1	1	1	1	1	1	1	1	1	0	0	2	1	1	0	4	2	4	2	1	1	1	2	2	2	4	1
616	2	19	170	70	24.2215	2	2	0.5	24.5	2	30	1	8.5	8	7.5	0	0.9375	0	2	1	2	1	1	1	1	1	4	1	2	1	1	4	1	1	0	1	0	4	3	5	3	1	1	1	2	2	1	4	2
617	2	18	155	41	17.0656	2	2	23.5	23.5	1	30	1	7.5	8	7	1	0.875	0	4	3	4	2	4	1	1	1	3	2	4	1	1	9	1	4	3	1	0	2	2	2	1	1	1	1	2	1	2	3	1
618	2	21	155	48	19.9792	2	2	24	24	1	60	3	7.75	7.75	6	2	0.774194	1	4	3	6	3	2	2	3	2	3	1	2	2	1	9	1	3	2	1	0	4	3	5	3	1	1	1	2	2	2	4	2
619	2	20	157	50	20.2848	2	2	24	24	1	15	0	8	8	7	1	0.875	0	3	2	2	1	1	1	1	1	2	1	1	1	1	1	1	2	1	1	0	2	2	2	1	1	1	1	2	2	2	4	2
621	2	20	155	45	18.7305	2	2	24	24	1	10	0	7.5	7.5	7	1	0.933333	0	2	1	1	1	1	1	1	1	1	1	1	1	2	1	1	3	2	1	0	4	4	6	3	1	1	1	2	1	2	4	2
622	2	20	166	54	19.5965	2	2	23.5	23.5	1	60	3	7.5	8	6.5	1	0.8125	1	2	1	4	2	1	1	1	1	1	1	1	1	4	3	1	2	1	1	0	1	1	0	0	1	1	1	2	1	1	4	1
623	2	19	158	48	19.2277	2	2	0.5	24.5	2	30	1	7.83	7.33	7	1	0.95498	0	3	2	3	2	1	1	2	2	2	1	2	1	2	5	1	2	1	1	0	4	3	5	3	1	2	1	2	2	2	3	1
624	2	19	153	46	19.6506	2	2	23.33	23.33	1	20	1	7.5	8.17	8	0	0.979192	0	2	1	2	1	2	2	2	1	2	1	2	1	1	5	1	2	1	1	0	2	2	2	1	1	1	2	3	2	2	3	1
625	2	20	158	48	19.2277	1	2	24	24	1	30	1	7.5	7.5	7	1	0.933333	0	3	2	3	2	1	1	1	3	1	1	1	1	1	2	1	3	2	2	1	4	2	4	2	1	2	1	2	2	2	3	1
626	2	19	165	48	17.6309	2	2	23.5	23.5	1	5	0	7.33	7.83	7.5	0	0.957854	0	1	0	0	0	1	1	1	1	1	1	1	1	1	0	0	1	0	1	0	2	2	2	1	1	1	1	1	1	1	2	1
627	2	20	163	56	21.0772	2	2	23.5	23.5	1	10	0	7.67	8.17	7.5	0	0.917993	0	1	0	0	0	1	1	1	1	1	1	1	1	1	0	0	1	0	1	0	1	1	0	0	1	1	1	1	1	1	2	2
628	2	20	150	43	19.1111	2	2	24	24	1	30	1	7.5	7.5	7	1	0.933333	0	3	2	3	2	2	3	1	1	3	1	2	2	4	10	2	3	2	1	0	2	2	2	1	1	1	2	2	2	1	2	1
629	2	20	155	56	23.3091	2	2	1	25	2	60	3	8	7	7	1	1	0	2	1	4	2	1	1	1	1	1	1	1	1	1	0	0	2	1	1	0	3	3	4	2	1	1	1	2	1	2	4	1
640	2	19	158	45	18.026	2	2	23	23	1	30	1	8	9	8	0	0.888889	0	3	2	3	2	1	2	1	2	3	2	4	1	3	10	2	2	1	1	0	3	2	3	2	1	1	1	2	3	2	3	1
641	2	23	153	46	19.6506	3	2	24	24	1	30	1	7	7	7	1	1	0	2	1	2	1	1	1	1	1	1	1	1	1	1	0	0	2	1	1	0	3	2	3	2	1	2	1	2	3	2	4	1
642	2	20	155	45	18.7305	3	2	24	24	1	30	1	8	8	7	1	0.875	0	3	2	3	2	2	1	1	1	2	2	1	1	1	3	1	2	1	1	0	4	2	4	2	1	1	2	2	2	2	2	1
643	2	20	154	46	19.3962	3	2	23	23	1	45	2	6.5	7.5	6.5	1	0.866667	0	4	3	5	3	2	1	1	1	4	1	2	1	1	5	1	3	2	1	0	4	3	5	3	1	1	2	2	1	2	2	1
644	2	20	157	47	19.0677	3	2	23	23	1	60	3	7	8	7	1	0.875	0	4	3	6	3	2	2	1	1	1	1	3	1	1	4	1	2	1	1	0	3	2	3	2	1	2	2	2	2	2	2	1
646	2	21	162	51	19.433	3	2	23.5	23.5	1	60	3	8	8.5	7.5	0	0.882353	0	4	3	6	3	1	1	1	1	2	1	2	2	1	3	1	2	1	1	0	1	2	1	1	1	2	1	2	1	2	4	2
647	2	22	154	40	16.8663	3	2	24	24	1	30	1	7.5	7.5	7.5	0	1	0	3	2	3	2	1	1	1	1	1	1	1	1	1	0	0	2	1	1	0	3	2	3	2	1	2	1	2	2	2	4	2
648	2	21	160	48	18.75	3	2	23.5	23.5	1	30	1	7.5	8	7	1	0.875	0	1	0	1	1	2	2	1	2	3	2	3	3	1	10	2	2	1	1	0	3	2	3	2	1	1	1	2	1	2	3	1
649	2	21	152	44	19.0443	3	2	24	24	1	30	1	7.33	7.33	7	1	0.95498	0	1	0	1	1	1	1	1	1	1	1	1	1	1	0	0	1	0	1	0	2	2	2	1	1	2	1	1	1	2	3	2
651	2	21	162	53	20.1951	3	2	23	23	1	15	0	7.5	8.5	7	1	0.823529	1	1	0	0	0	2	1	1	1	4	2	3	2	1	8	1	2	1	1	0	3	2	3	2	1	1	1	2	2	2	3	2
652	2	22	146	39	18.2961	3	2	24	24	1	30	1	7	7	6	2	0.857143	0	3	2	3	2	2	2	1	3	2	2	3	2	3	11	2	3	2	1	0	3	3	4	2	1	2	1	2	2	2	3	1
653	2	21	150	43	19.1111	3	2	24	24	1	30	1	7	7	7	1	1	0	3	2	3	2	1	2	1	1	4	1	1	1	3	6	1	2	1	1	0	2	4	4	2	1	2	1	1	1	1	3	2
654	2	22	153	40	17.0874	3	2	24	24	1	30	1	7	7	7	1	1	0	1	0	1	1	2	2	1	1	1	1	3	1	1	4	1	2	1	1	0	2	2	2	1	1	1	1	2	2	2	3	1
655	2	21	164	52	19.3337	3	2	23	23	1	30	1	7	8	8	0	1	0	2	1	2	1	1	1	1	1	1	2	2	1	1	2	1	2	1	1	0	2	2	2	1	1	1	1	2	3	2	2	1
656	2	20	150	44	19.5556	3	2	1	25	2	5	0	7.5	6.5	6.5	1	1	0	3	2	2	1	1	1	1	4	3	1	2	3	2	9	1	3	2	1	0	4	2	4	2	1	1	1	2	3	2	3	2
657	2	21	145	53	25.2081	3	2	23	23	1	60	3	8	9	8	0	0.888889	0	3	2	5	3	1	4	1	1	1	1	2	1	3	6	1	2	1	1	0	1	2	1	1	1	1	1	2	2	2	3	2
659	2	20	162	49	18.6709	3	2	24	24	1	30	1	8.5	8.5	8	0	0.941176	0	2	1	2	1	1	1	1	1	1	1	2	1	1	1	1	2	1	1	0	2	1	1	1	1	2	1	2	1	2	4	2
661	2	20	155	52	21.6441	3	2	23	23	1	60	3	7	8	7	1	0.875	0	4	3	6	3	1	2	1	2	1	1	4	3	1	7	1	3	2	1	0	2	3	3	2	1	2	2	2	2	3	4	2
666	2	21	158	41	16.4237	3	2	23.5	23.5	1	20	1	7.5	8	7	1	0.875	0	2	1	2	1	2	2	1	1	1	1	1	1	1	2	1	3	2	1	0	4	4	6	3	1	1	1	2	2	2	3	2
667	2	21	158	55	22.0317	3	2	24	24	1	20	1	7.5	7.5	7	1	0.933333	0	2	1	2	1	1	1	1	4	1	1	1	1	1	3	1	3	2	1	0	4	4	6	3	1	1	1	2	2	2	4	2
669	2	20	160	55	21.4844	3	2	24	24	1	10	0	9	9	8	0	0.888889	0	1	0	0	0	1	2	1	1	3	3	1	1	1	5	1	2	1	1	0	1	2	1	1	1	1	1	2	2	2	4	2
670	2	19	164	54	20.0773	3	2	1	25	2	30	1	8.5	7.5	7	1	0.933333	0	1	0	1	1	1	1	2	1	1	1	1	1	1	1	1	2	1	1	0	3	3	4	2	1	1	1	2	2	1	3	2
671	2	21	158	46	18.4265	3	2	23.5	23.5	1	30	1	8	8.5	8	0	0.941176	0	3	2	3	2	1	1	1	1	1	1	1	1	1	0	0	2	1	1	0	3	2	3	2	1	1	1	1	1	1	3	2
673	2	20	155	50	20.8117	3	2	0.5	24.5	2	120	3	8	7.5	7	1	0.933333	0	2	1	4	2	1	2	1	1	1	1	3	1	4	6	1	2	1	1	0	4	3	5	3	1	1	1	2	3	2	4	2
674	2	20	156	40	16.4366	3	2	23	23	1	40	2	8	9	8	0	0.888889	0	3	2	4	2	1	1	1	1	1	2	1	1	1	1	1	1	0	1	0	2	2	2	1	1	1	1	1	1	1	4	1
675	2	21	155	46	19.1467	3	2	23.5	23.5	1	3	0	7.5	8	8	0	1	0	1	0	0	0	4	1	2	1	4	2	3	1	1	10	2	1	0	1	0	3	2	3	2	1	1	1	1	2	1	4	1
676	2	20	160	50	19.5312	3	2	24	24	1	30	1	8	8	7	1	0.875	0	2	1	2	1	1	2	1	1	4	1	1	1	1	4	1	2	1	1	0	3	2	3	2	1	2	2	2	2	2	3	1
677	2	20	155	48	19.9792	3	2	24	24	1	30	1	8	8	7	1	0.875	0	4	3	4	2	1	1	1	1	1	1	1	1	1	0	0	3	2	1	0	1	1	0	0	1	1	1	2	2	2	4	2
678	2	20	165	75	27.5482	3	2	1	25	2	30	1	8	7	7	1	1	0	1	0	1	1	1	1	1	2	2	1	1	2	4	6	1	2	1	1	0	3	2	3	2	1	2	2	1	3	2	4	2
679	2	21	156	46	18.902	3	2	24	24	1	30	1	9	9	7	1	0.777778	1	4	3	4	2	3	1	1	1	2	1	2	2	3	7	1	4	3	1	0	3	1	2	1	1	1	2	2	2	2	1	1
680	2	21	156	52	21.3675	3	2	24	24	1	30	1	10	10	7	1	0.7	2	3	2	3	2	3	1	2	1	1	1	2	1	3	6	1	3	2	1	0	2	2	2	1	1	1	1	2	2	2	2	1
681	2	20	156	47	19.313	3	2	24	24	1	60	3	10	10	8	0	0.8	1	4	3	6	3	1	2	1	1	4	2	1	1	3	7	1	3	2	1	0	2	2	2	1	1	1	1	2	3	2	4	2
682	2	20	165	50	18.3655	3	2	23.5	23.5	1	30	1	7.5	8	7	1	0.875	0	3	2	3	2	2	1	1	1	1	1	1	1	1	1	1	2	1	1	0	2	2	2	1	1	2	1	2	1	2	2	1
683	2	21	162	48	18.2899	3	2	23.5	23.5	1	20	1	7	7.5	7	1	0.933333	0	1	0	1	1	1	1	1	1	1	1	1	1	1	0	0	2	1	1	0	1	2	1	1	1	1	1	1	1	1	3	1
684	2	23	160	60	23.4375	3	2	23	23	1	60	3	7	8	7	1	0.875	0	1	0	3	2	1	1	1	1	1	1	1	1	1	0	0	1	0	1	0	3	2	3	2	1	1	1	2	2	1	3	2
686	2	23	159	55	21.7555	3	2	24	24	1	30	1	9	9	7	1	0.777778	1	3	2	3	2	4	1	1	1	2	2	3	1	1	7	1	3	2	1	0	1	2	1	1	1	2	1	2	2	2	3	2
689	2	19	156	45	18.4911	3	2	24	24	1	60	3	8	8	7	1	0.875	0	3	2	5	3	1	4	2	1	1	2	3	1	1	7	1	2	1	1	0	1	2	1	1	1	1	1	2	2	1	4	2
690	2	21	155	50	20.8117	3	2	23.5	23.5	1	20	1	7.5	8	7.5	0	0.9375	0	2	1	2	1	2	1	1	1	1	1	1	1	1	1	1	1	0	1	0	2	2	2	1	1	1	1	2	2	2	2	1
691	2	20	168	49	17.3611	3	2	23.5	23.5	1	30	1	7.5	8	7	1	0.875	0	4	3	4	2	4	1	1	1	4	1	2	1	1	7	1	3	2	1	0	3	2	3	2	1	1	2	1	2	1	1	1
692	2	18	150	39	17.3333	3	2	23	23	1	30	1	7.5	8.5	8	0	0.941176	0	3	2	3	2	1	1	1	3	2	2	1	1	1	4	1	2	1	1	0	3	2	3	2	1	2	1	2	2	1	2	1
693	2	21	150	60	26.6667	3	2	23	23	1	30	1	7	8	7	1	0.875	0	1	0	1	1	2	2	1	4	4	2	2	1	1	10	2	2	1	2	1	1	2	1	1	2	2	2	3	1	1	4	2
694	2	18	157	47	19.0677	3	2	23	23	1	90	3	7.5	8.5	7	1	0.823529	1	3	2	5	3	1	1	1	1	1	1	2	1	1	1	1	3	2	1	0	2	2	2	1	1	1	1	3	2	2	3	2
695	2	20	155	37	15.4006	3	2	23	23	1	100	3	9	10	7	1	0.7	2	3	2	5	3	2	1	2	2	4	1	2	2	1	8	1	3	2	1	0	2	3	3	2	1	1	1	2	2	3	3	2
699	2	20	162	50	19.052	3	2	23	23	1	15	0	8	9	8	0	0.888889	0	3	2	2	1	1	1	1	1	3	1	3	1	1	4	1	2	1	1	0	2	2	2	1	1	1	1	2	2	2	2	1
700	2	21	155	47	19.563	3	2	23	23	1	20	1	9	10	8	0	0.8	1	1	0	1	1	1	1	1	1	1	1	1	1	1	0	0	1	0	1	0	4	2	4	2	1	1	1	1	2	1	3	1
701	2	21	160	47	18.3594	3	2	23.5	23.5	1	30	1	7.5	8	8	0	1	0	3	2	3	2	1	1	1	1	4	1	2	2	1	5	1	1	0	1	0	3	2	3	2	1	1	1	2	2	2	3	2
702	2	20	165	54	19.8347	3	2	23	23	1	40	2	8	9	8	0	0.888889	0	3	2	4	2	2	1	1	1	3	1	1	2	1	4	1	2	1	1	0	2	1	1	1	1	1	1	1	2	2	3	1
703	2	20	165	48	17.6309	3	2	24	24	1	30	1	9	9	8	0	0.888889	0	1	0	1	1	1	1	1	1	1	1	1	1	1	0	0	1	0	1	0	3	1	2	1	1	1	1	2	2	1	3	1
704	2	20	156	40	16.4366	3	2	23	23	1	30	1	8	9	8	0	0.888889	0	3	2	3	2	1	1	1	1	1	1	3	1	4	5	1	3	2	1	0	2	2	2	1	1	1	1	1	1	1	3	1
705	2	22	153	46	19.6506	3	2	23.5	23.5	1	10	0	7.5	8	7	1	0.875	0	1	0	0	0	3	2	1	1	4	1	1	1	1	6	1	2	1	1	0	4	3	5	3	1	1	1	2	2	1	4	2
707	2	20	164	54	20.0773	3	2	24	24	1	10	0	8	8	8	0	1	0	2	1	1	1	1	1	1	1	1	1	1	1	1	0	0	2	1	1	0	3	2	3	2	1	1	1	1	1	1	4	2
708	2	20	158	52	20.83	3	2	24	24	1	30	1	8.5	8.5	7	1	0.823529	1	3	2	3	2	1	1	1	1	1	1	1	1	1	0	0	2	1	1	0	2	2	2	1	1	2	1	1	1	2	2	1
710	2	20	158	50	20.0288	3	2	24	24	1	20	1	8	8	7	1	0.875	0	3	2	3	2	1	1	1	3	2	1	1	1	1	3	1	2	1	1	0	2	2	2	1	1	1	2	2	2	2	2	1
711	2	21	156	46	18.902	3	2	23	23	1	100	3	9	10	7	1	0.7	2	3	2	5	3	3	1	2	2	4	2	3	1	1	10	2	4	3	1	0	2	2	2	1	1	1	1	1	2	2	2	2
712	2	21	158	44	17.6254	3	2	23.5	23.5	1	10	0	8	8.5	8	0	0.941176	0	2	1	1	1	1	1	1	1	2	1	1	1	1	1	1	2	1	1	0	1	2	1	1	1	1	1	1	1	1	2	2
715	2	21	163	62	23.3355	3	2	1	25	2	60	3	8	7	7	1	1	0	2	1	4	2	1	1	1	1	1	1	1	1	1	0	0	1	0	1	0	1	4	3	2	1	1	1	2	1	1	2	2
716	2	21	150	45	20	3	2	24	24	1	10	0	8	8	7	1	0.875	0	1	0	0	0	1	1	2	1	3	1	2	1	1	4	1	1	0	1	0	2	2	2	1	1	1	1	2	1	2	2	1
719	2	22	165	55	20.202	3	2	24	24	1	5	0	7	7	7	1	1	0	2	1	1	1	3	1	1	2	1	2	1	1	1	4	1	2	1	1	0	3	1	2	1	2	2	1	2	2	2	2	1
722	2	20	160	53	20.7031	3	2	23	23	1	20	1	9	10	9	0	0.9	0	1	0	1	1	1	1	1	1	2	1	1	1	1	1	1	1	0	1	0	1	1	0	0	1	2	1	1	1	2	3	1
727	2	21	171	62	21.2031	3	2	23	23	1	30	1	10	11	9	0	0.818182	1	1	0	1	1	3	1	1	4	4	1	1	4	1	11	2	2	1	1	0	3	1	2	1	1	1	1	3	2	2	3	1
731	2	21	155	44	18.3143	3	2	23	23	1	60	3	7.5	8.5	7	1	0.823529	1	3	2	5	3	3	1	1	1	1	1	1	1	1	2	1	3	2	1	0	3	4	5	3	1	1	1	2	1	1	4	1
732	2	21	155	46	19.1467	3	2	24	24	1	20	1	7	7	7	1	1	0	1	0	1	1	1	1	1	1	1	1	1	1	1	0	0	2	1	1	0	2	2	2	1	1	2	1	2	2	2	4	1
733	2	18	170	45	15.5709	3	2	23	23	1	0	0	7	8	8	0	1	0	1	0	0	0	1	2	1	1	1	1	1	1	1	1	1	1	0	1	0	1	1	0	0	1	1	1	1	1	1	3	2
734	2	21	150	44	19.5556	3	2	24	24	1	10	0	7	7	7	1	1	0	2	1	1	1	1	1	1	1	1	1	1	1	1	0	0	2	1	1	0	1	1	0	0	1	2	2	2	3	1	4	2
737	2	20	160	45	17.5781	3	2	24	24	1	10	0	8	8	8	0	1	0	1	0	0	0	2	2	1	1	1	1	1	1	1	2	1	1	0	1	0	2	2	2	1	1	2	1	2	2	1	2	1
738	2	21	156	51	20.9566	3	2	24	24	1	30	1	8	8	7	1	0.875	0	1	0	1	1	1	1	1	1	1	1	1	1	1	0	0	2	1	1	0	3	3	4	2	1	1	1	1	2	2	3	1
741	2	21	160	50	19.5312	3	2	2	26	2	120	3	12	10	5	3	0.5	3	4	3	6	3	1	2	2	1	1	1	3	1	1	4	1	4	3	1	0	2	2	2	1	1	1	2	2	2	2	4	1
742	2	20	155	50	20.8117	3	2	0.5	24.5	2	30	1	8	7.5	7	1	0.933333	0	2	1	2	1	1	1	1	1	2	1	1	1	1	1	1	2	1	1	0	2	1	1	1	1	2	1	2	2	2	3	1
744	2	20	153	48	20.5049	3	2	23	23	1	10	0	7	8	7	1	0.875	0	1	0	0	0	1	1	1	1	4	2	3	1	1	6	1	2	1	1	0	2	2	2	1	1	2	1	2	2	2	3	1
745	2	22	171	65	22.2291	3	2	24	24	1	60	3	9	9	6	2	0.666667	2	1	0	3	2	2	4	2	2	1	3	2	1	1	9	1	2	1	1	0	3	3	4	2	1	2	1	1	2	2	4	2
746	2	21	160	51	19.9219	3	2	24	24	1	40	2	7	7	7	1	1	0	4	3	5	3	3	3	1	1	1	1	2	1	3	7	1	3	2	2	1	3	3	4	2	1	2	1	2	2	2	3	2
[truncated: 21 more columns]
